# Supplementary material for: Gene-transcription factor regulatory networks implicate primary cilia in the evolution of vertebrate sex determination and expand models of epigenetic regulation
Source: PLoS One. 2026 Jul 29;21(7):e0353280. doi: 10.1371/journal.pone.0353280 (PMC13419201; doi:10.1371/journal.pone.0353280)
Supplement: S1 File — (ZIP) [file pone.0353280.s001.zip]

Archive with 70 entries (68 files):
- SupportingInformation/
- SupportingInformation/CodeFiles_S01-S15/
- SupportingInformation/CodeFiles_S01-S15/S.Rhistory
- SupportingInformation/CodeFiles_S01-S15/S01_PandaPrep.R
- SupportingInformation/CodeFiles_S01-S15/S01_PandaPrep.sbatch
- SupportingInformation/CodeFiles_S01-S15/S02_Panda##.R
- SupportingInformation/CodeFiles_S01-S15/S02_Panda##.sbatch
- SupportingInformation/CodeFiles_S01-S15/S03_PandaFemale-Male.R
- SupportingInformation/CodeFiles_S01-S15/S03_PandaFemale-Male.sbatch
- SupportingInformation/CodeFiles_S01-S15/S04_edgesTest.R
- SupportingInformation/CodeFiles_S01-S15/S04_edgesTest.sbatch
- SupportingInformation/CodeFiles_S01-S15/S05_allEdgeDifferences.R
- SupportingInformation/CodeFiles_S01-S15/S05_allEdgeDifferences.sbatch
- SupportingInformation/CodeFiles_S01-S15/S06a1_femaleInOutDegree.R
- SupportingInformation/CodeFiles_S01-S15/S06a1_maleInOutDegree.R
- SupportingInformation/CodeFiles_S01-S15/S06a2_inDegreeTest.R
- SupportingInformation/CodeFiles_S01-S15/S06a2_inDegreeTest.sbatch
- SupportingInformation/CodeFiles_S01-S15/S06a3_outDegreeTest.R
- SupportingInformation/CodeFiles_S01-S15/S06a3_outDegreeTest.sbatch
- SupportingInformation/CodeFiles_S01-S15/S06a4_mhcBenjaminiHochberg.R
- SupportingInformation/CodeFiles_S01-S15/S06a4_mhcBenjaminiHochberg.sbatch
- SupportingInformation/CodeFiles_S01-S15/S06b1_negativeToZero.R
- SupportingInformation/CodeFiles_S01-S15/S06b1_negativeToZero.sbatch
- SupportingInformation/CodeFiles_S01-S15/S06b2_femaleInOutDegreeZero.R
- SupportingInformation/CodeFiles_S01-S15/S06b2_maleInOutDegreeZero.R
- SupportingInformation/CodeFiles_S01-S15/S06b3_inDegreeTest.R
- SupportingInformation/CodeFiles_S01-S15/S06b3_inDegreeTest.sbatch
- SupportingInformation/CodeFiles_S01-S15/S06b4_outDegreeTest.R
- SupportingInformation/CodeFiles_S01-S15/S06b4_outDegreeTest.sbatch
- SupportingInformation/CodeFiles_S01-S15/S06b5_mhcBenjaminiHochberg.R
- SupportingInformation/CodeFiles_S01-S15/S06b5_mhcBenjaminiHochberg.sbatch
- SupportingInformation/CodeFiles_S01-S15/S06c1_binaryMatrix.R
- SupportingInformation/CodeFiles_S01-S15/S06c1_binaryMatrix.sbatch
- SupportingInformation/CodeFiles_S01-S15/S06c2_femaleInOutDegreeBinary.R
- SupportingInformation/CodeFiles_S01-S15/S06c2_maleInOutDegreeBinary.R
- SupportingInformation/CodeFiles_S01-S15/S06_InOutDegree.sbatch
- SupportingInformation/CodeFiles_S01-S15/S07a_pandaInternalAnalyses.R
- SupportingInformation/CodeFiles_S01-S15/S07a_pandaInternalAnalyses.sbatch
- SupportingInformation/CodeFiles_S01-S15/S07b_isolateTfTargets.R
- SupportingInformation/CodeFiles_S01-S15/S07b_isolateTfTargets.sbatch
- SupportingInformation/CodeFiles_S01-S15/S07c_joinOverrep.R
- SupportingInformation/CodeFiles_S01-S15/S07c_joinOverrep.sbatch
- SupportingInformation/CodeFiles_S01-S15/S07d_translatePopulation.R
- SupportingInformation/CodeFiles_S01-S15/S07d_translatePopulation.sbatch
- SupportingInformation/CodeFiles_S01-S15/S08_pandaTopEdgesStrict.sbatch
- SupportingInformation/CodeFiles_S01-S15/S08_pandaTopEdgesStrict10Female.R
- SupportingInformation/CodeFiles_S01-S15/S08_pandaTopEdgesStrict10Male.R
- SupportingInformation/CodeFiles_S01-S15/S09a_names.R
- SupportingInformation/CodeFiles_S01-S15/S09a_names.sbatch
- SupportingInformation/CodeFiles_S01-S15/S09b_addNames.R
- SupportingInformation/CodeFiles_S01-S15/S09b_addNames.sbatch
- SupportingInformation/CodeFiles_S01-S15/S10_multiHCorr.R
- SupportingInformation/CodeFiles_S01-S15/S10_multiHCorr.sbatch
- SupportingInformation/CodeFiles_S01-S15/S11_FilterEdgesMatrix.R
- SupportingInformation/CodeFiles_S01-S15/S11_FilterEdgesMatrix.sbatch
- SupportingInformation/CodeFiles_S01-S15/S12_sumOfSquares.R
- SupportingInformation/CodeFiles_S01-S15/S12_sumOfSquares.sbatch
- SupportingInformation/CodeFiles_S01-S15/S13a_grep.sbatch
- SupportingInformation/CodeFiles_S01-S15/S13b_panther.sbatch
- SupportingInformation/CodeFiles_S01-S15/S13c_join.R
- SupportingInformation/CodeFiles_S01-S15/S13c_join.sbatch
- SupportingInformation/CodeFiles_S01-S15/S13d_translatePopulation.R
- SupportingInformation/CodeFiles_S01-S15/S13d_translatePopulation.sbatch
- SupportingInformation/CodeFiles_S01-S15/S13e_pandaInternalAnalyses.R
- SupportingInformation/CodeFiles_S01-S15/S13e_pandaInternalAnalyses.sbatch
- SupportingInformation/CodeFiles_S01-S15/S14_TrajectoryAnalysis.R
- SupportingInformation/CodeFiles_S01-S15/S15a_prepGOGO.R
- SupportingInformation/CodeFiles_S01-S15/S15b_gogo.sh
- SupportingInformation/CodeFiles_S01-S15/S15c_functionalTests.R
- SupportingInformation/S16_SupplementFileAnnotationResults.xlsx
