# Supplementary material for: Gene-transcription factor regulatory networks implicate primary cilia in the evolution of vertebrate sex determination and expand models of epigenetic regulation
Source: PLoS One. 2026 Jul 29;21(7):e0353280. doi: 10.1371/journal.pone.0353280 (PMC13419201; doi:10.1371/journal.pone.0353280)
Supplement: S1 File — (ZIP) [file pone.0353280.s001.zip › SupportingInformation/CodeFiles_S01-S15/S01_PandaPrep.R]

# R Code

library("RRPP")

## Read Data
geneExpr <- read.delim("GeneExpr-cpi2.tsv", quote = "", row.names = 1) 

## change column names to numbers to make it work with iter output
colnames(geneExpr) <- c(1:20)

iter <- RRPP:::perm.index(20,999) #generate all the permutations 1 is the original data - list format

## append the data to the iterations
### The first one is our observation, everything else is randomized
for (i in 1:length(iter)) #only need to do once just know that 1:10 = F and 11:20 = M
{
  iter[[i]] <- geneExpr[,c(iter[[i]])]
}

## subset the data so they are not huge
aa <- iter[1:50] #the first one in this list is our data
ab <- iter[51:100]
ac <- iter[101:150]
ad <- iter[151:200]
ae <- iter[201:250]
af <- iter[251:300]
ag <- iter[301:350]
ah <- iter[351:400]
ai <- iter[401:450]
aj <- iter[451:500]
ak <- iter[501:550]
al <- iter[551:600]
am <- iter[601:650]
an <- iter[651:700]
ao <- iter[701:750]
ap <- iter[751:800]
aq <- iter[801:850]
ar <- iter[851:900]
as <- iter[901:950]
at <- iter[951:1000]

## save the data
save(aa, file="aa.RData")
save(ab, file="ab.RData")
save(ac, file="ac.RData")
save(ad, file="ad.RData")
save(ae, file="ae.RData")
save(af, file="af.RData")
save(ag, file="ag.RData")
save(ah, file="ah.RData")
save(ai, file="ai.RData")
save(aj, file="aj.RData")
save(ak, file="ak.RData")
save(al, file="al.RData")
save(am, file="am.RData")
save(an, file="an.RData")
save(ao, file="ao.RData")
save(ap, file="ap.RData")
save(aq, file="aq.RData")
save(ar, file="ar.RData")
save(as, file="as.RData")
save(at, file="at.RData")
