# Supplementary material for: Gene-transcription factor regulatory networks implicate primary cilia in the evolution of vertebrate sex determination and expand models of epigenetic regulation
Source: PLoS One. 2026 Jul 29;21(7):e0353280. doi: 10.1371/journal.pone.0353280 (PMC13419201; doi:10.1371/journal.pone.0353280)
Supplement: S1 File — (ZIP) [file pone.0353280.s001.zip › SupportingInformation/CodeFiles_S01-S15/S02_Panda##.R]

# R Code

## this is an example as the job was broken into 20 separate submissions

library("pandaR")

### load data
load(file="aa.RData") #change input file for each submission
motif <- read.delim("TFBS-cpi7.tsv", quote = "")
ppi <- read.delim("PPIFromBLASTp.txt", quote = "")

### RUN PANDA - female

functionF <- function(i) {
  
  panda(motif=motif, expr = i[,c(1:10)], ppi = ppi, alpha = 0.1, hamming = 0.001,
        output = "regulatory", zScale = TRUE, randomize = "None", 
        cor.method = "pearson", edgelist = FALSE, mode = "intersection")
}

cpiF1 <- lapply(aa,functionF)

### save female networks
save(cpiF1, file = "f1.RData") #change output file name for each submission

rm(cpiF1)

### RUN PANDA - male

functionM <- function(i) {
  
  panda(motif=motif, expr = i[,c(11:20)], ppi = ppi, alpha = 0.1, hamming = 0.001,
        output = "regulatory", zScale = TRUE, randomize = "None", 
        cor.method = "pearson", edgelist = FALSE, mode = "intersection")
}

cpiM1 <- lapply(aa,functionM)

### save male networks
save(cpiM1, file = "m1.RData") #change output file name for each submission
