# Supplementary material for: Gene-transcription factor regulatory networks implicate primary cilia in the evolution of vertebrate sex determination and expand models of epigenetic regulation
Source: PLoS One. 2026 Jul 29;21(7):e0353280. doi: 10.1371/journal.pone.0353280 (PMC13419201; doi:10.1371/journal.pone.0353280)
Supplement: S1 File — (ZIP) [file pone.0353280.s001.zip › SupportingInformation/CodeFiles_S01-S15/S03_PandaFemale-Male.R]

# R Code pandaFemale1.R

#### this is an example for each set of replicates that was run 
#### female 1 true data and permutations, female 2 true data and permutations, male 1 true data and permutations, male 2 true data and permutations

## load the package
library("pandaR")

## load the list of lists containing panda output produced in script 1

load(file="f1.RData") #cpiF1
load(file="f2.RData") #cpiF2
load(file="f3.RData")
load(file="f4.RData")
load(file="f5.RData")
load(file="f6.RData")
load(file="f7.RData")
load(file="f8.RData")
load(file="f9.RData")
load(file="f10.RData")


## check the data format
lengths(cpiF7) #there should be 20 list entries 
cpiF7[[1]]@regNet

## combine the list of lists into one list - do.call will use the function c() to make a list of all the indicated objects (which are list of lists)
cpi31 <- do.call(c, list(cpiF1,cpiF2,cpiF3,cpiF4,cpiF5,cpiF6,cpiF7,cpiF8,cpiF9,cpiF10))

rm(cpiF1,cpiF2,cpiF3,cpiF4,cpiF5,cpiF6,cpiF7,cpiF8,cpiF9,cpiF10)

## extract the regulatory network, and convert the matrices into vectors in list format
### byrow=TRUE will retain rowname:colname
library(gdata)

## female regulatory networks
func31Reg <- function(i) {
  
  list(i@regNet, byrow = TRUE)
  
}

cpi31Reg <- lapply(cpi31, func31Reg)

rm(cpi31)

## check result
length(cpi31Reg)
lengths(cpi31Reg)

## combine vectorized matrices into new matrix so you have the female matrix 

a1 <- lapply(cpi31Reg, `[[`, 1) #convert list of list of matrices to list of matrices

save(a1, file = "CPIFemaleMatrices1.RData") #the first item of the list is the observed data, all else are permutations

# R Code listF.R

#### listF.R combines the two female datasets into one combined set

load(file = "CPIFemaleMatrices1.RData")
load(file = "CPIFemaleMatrices2.RData")

Fem <- c(a1,a2)

Fem

save(Fem, file = "CpiFemaleMatricesAll.RData")
