# Supplementary material for: Gene-transcription factor regulatory networks implicate primary cilia in the evolution of vertebrate sex determination and expand models of epigenetic regulation
Source: PLoS One. 2026 Jul 29;21(7):e0353280. doi: 10.1371/journal.pone.0353280 (PMC13419201; doi:10.1371/journal.pone.0353280)
Supplement: S1 File — (ZIP) [file pone.0353280.s001.zip › SupportingInformation/CodeFiles_S01-S15/S04_edgesTest.R]

# R Code

## load packages
library("RRPP")

## load data
load(file="CpiFemaleMatricesAll.RData") #contains female data and permutations
load(file="CpiMaleMatricesAll.RData") #contains male data and permutations

## inspect data class
class(Fem)
class(Fem[[1]]) #female observed
class(Mal)
class(Mal[[1]]) #male observed

## save the names as a separate file for adding on later
namesR <- dimnames(Fem[[1]])[[1]]
namesC <- dimnames(Fem[[1]])[[2]]

write.table(namesR, file = "rownames.txt", sep = "\t", quote = F)
write.table(namesC, file = "colnames.txt", sep = "\t", quote = F)

## look at the data to make sure it is what you expect
head(Fem[[1]])
head(Mal[[1]])

## PERMUTATIONS
niter <- 1000
Diff <- lapply(1:niter, function(j) abs(Fem[[j]]-Mal[[j]])) #matrices of absolute differences

head(Diff) #what does diff look like? 

## Function for pvalues
Pval.mat = function(M){
  iter = length(M)
  P = matrix(0,dim(M[[1]])[1],dim(M[[1]])[2])
  for(i in 1:dim(M[[1]])[1]){
    for(j in 1:dim(M[[1]])[2]){
      y <- sapply(1:iter, function(k) M[[k]][i,j])
      p = RRPP:::pval(y)
      P[i,j]=p
    }
  }
  P
}

## apply function to matrices of absolute differences 
edgeP <- Pval.mat(Diff)
write.table(edgeP, file = "matrixOfEdgeDifferencePvalues.txt", sep = "\t", quote = FALSE)

edgeP <- t(Pval.mat(Diff)) #and transpose so TFs are columns and genes are rows
write.table(edgeP, file = "transposedMatrixOfEdgeDifferencePvalues.txt", sep = "\t", quote =  FALSE, row.names = FALSE)
