# Supplementary material for: Gene-transcription factor regulatory networks implicate primary cilia in the evolution of vertebrate sex determination and expand models of epigenetic regulation
Source: PLoS One. 2026 Jul 29;21(7):e0353280. doi: 10.1371/journal.pone.0353280 (PMC13419201; doi:10.1371/journal.pone.0353280)
Supplement: S1 File — (ZIP) [file pone.0353280.s001.zip › SupportingInformation/CodeFiles_S01-S15/S05_allEdgeDifferences.R]

# R Code

## load packages
library("RRPP")

## load data
load(file="CpiFemaleMatricesAll.RData") #contains female data and permutations
load(file="CpiMaleMatricesAll.RData") #contains male data and permutations

## calculate differences between female observed network and male observed network
Diff <- Fem[[1]]-Mal[[1]] #matrices of abs. differences

## Write results
write.table(t(Fem[[1]]), file = "allFemaleEdges.txt", sep = "\t", quote =  FALSE)

write.table(t(Mal[[1]]), file = "allMaleEdges.txt", sep = "\t", quote =  FALSE)

write.table(t(Diff), file = "allEdgeDifferences.txt", sep = "\t", quote =  FALSE)
