# Supplementary material for: Gene-transcription factor regulatory networks implicate primary cilia in the evolution of vertebrate sex determination and expand models of epigenetic regulation
Source: PLoS One. 2026 Jul 29;21(7):e0353280. doi: 10.1371/journal.pone.0353280 (PMC13419201; doi:10.1371/journal.pone.0353280)
Supplement: S1 File — (ZIP) [file pone.0353280.s001.zip › SupportingInformation/CodeFiles_S01-S15/S06a4_mhcBenjaminiHochberg.R]

###Genes

gene <- read.delim(file = "matrixOfInDegreeDifferencePvalues.txt", row.names = 1, sep = "\t", header = TRUE)

head(gene)
class(gene)

P <- as.data.frame(p.adjust(gene$x, method = "BH"))

rownames(P) <- rownames(gene)

head(P)
class(P)

write.table(P, file = "mhcGeneInDegree.txt", quote = FALSE, sep = "\t", row.names = TRUE)

###TFs

tf <- read.delim(file = "matrixOfOutDegreeDifferencePvalues.txt", row.names = 1, sep = "\t", header = TRUE)

head(tf)
class(tf)

P1 <- as.data.frame(p.adjust(tf$x, method = "BH"))

rownames(P1) <- rownames(tf)

head(P1)
class(P1)

write.table(P1, file = "mhcTfOutDegree.txt", quote = FALSE, sep = "\t", row.names = TRUE)
