# Supplementary material for: Gene-transcription factor regulatory networks implicate primary cilia in the evolution of vertebrate sex determination and expand models of epigenetic regulation
Source: PLoS One. 2026 Jul 29;21(7):e0353280. doi: 10.1371/journal.pone.0353280 (PMC13419201; doi:10.1371/journal.pone.0353280)
Supplement: S1 File — (ZIP) [file pone.0353280.s001.zip › SupportingInformation/CodeFiles_S01-S15/S06b1_negativeToZero.R]

#load library
library("pandaR")

#load list of all regNet matrices
load(file = "CpiFemaleMatricesAll.RData") #object Fem
load(file = "CpiMaleMatricesAll.RData") #object Mal

###Convert negative values to zero
funcZero <- function(i)
{
  pmax(i, 0)
  
}

femZero <- lapply(Fem, funcZero)

malZero <- lapply(Mal, funcZero)


class(femZero)

length(femZero)

head(femZero[[1]])

head(femZero[[2]])

save(femZero, file = "CpiFemaleMatricesZero.RData")
save(malZero, file = "CpiMaleMatricesZero.RData")
