# Supplementary material for: Gene-transcription factor regulatory networks implicate primary cilia in the evolution of vertebrate sex determination and expand models of epigenetic regulation
Source: PLoS One. 2026 Jul 29;21(7):e0353280. doi: 10.1371/journal.pone.0353280 (PMC13419201; doi:10.1371/journal.pone.0353280)
Supplement: S1 File — (ZIP) [file pone.0353280.s001.zip › SupportingInformation/CodeFiles_S01-S15/S06b2_femaleInOutDegreeZero.R]

#load library
library("pandaR")

#load list of all regNet matrices
load(file = "CpiFemaleMatricesZero.RData") #object femZero

class(femZero[[1]])

#calculate the TF out degree
#This should give a list of vectors containing the out degree value for each TF
#The first one is the observed data, the remainder are permutations
outDegF <- lapply(femZero, calcDegree, type = "tf")
warnings()
class(outDegF)
length(outDegF)
head(outDegF[[1]])
head(outDegF[[500]])
head(outDegF[[1000]])
class(outDegF[[1]])
class(outDegF[[500]])
class(outDegF[[1000]])

save(outDegF, file = "TFOutDegreeValuesForAllFemaleNetworksZero.RData")

message("completed female out degree")

#calculate the gene in degree
#This shoudl give a list of vectors containing the in degree value for each gene
#The first one is the observed data, the remainder are permutations
inDegF <- lapply(femZero, calcDegree, type = "gene")
warnings()
class(inDegF)
length(inDegF)
head(inDegF[[1]])
head(inDegF[[500]])
head(inDegF[[1000]])
class(inDegF[[1]])
class(inDegF[[500]])
class(inDegF[[1000]])

save(inDegF, file = "GeneInDegreeValuesForAllFemaleNetworksZero.RData")

message("completed female in degree")
