# Supplementary material for: Gene-transcription factor regulatory networks implicate primary cilia in the evolution of vertebrate sex determination and expand models of epigenetic regulation
Source: PLoS One. 2026 Jul 29;21(7):e0353280. doi: 10.1371/journal.pone.0353280 (PMC13419201; doi:10.1371/journal.pone.0353280)
Supplement: S1 File — (ZIP) [file pone.0353280.s001.zip › SupportingInformation/CodeFiles_S01-S15/S06b4_outDegreeTest.R]

library("RRPP")

load(file="../TFOutDegreeValuesForAllFemaleNetworksZero.RData") #contains female data and permutations
load(file="../TFOutDegreeValuesForAllMaleNetworksZero.RData") #contains male data and permutations

class(outDegF)
class(outDegF[[1]])
class(outDegM)
class(outDegM[[1]])

namesR <- dimnames(outDegF[[1]])[[1]]
namesC <- dimnames(outDegF[[1]])[[2]]

write.table(namesR, file = "rownamesTF.txt", sep = "\t", quote = F)
write.table(namesC, file = "colnamesTF.txt", sep = "\t", quote = F)

head(outDegF[[1]])
head(outDegM[[1]])

#### PERMUTATIONS.
niter <- 1000
Diff <- lapply(1:niter, function(j) abs(outDegF[[j]]-outDegM[[j]])) #list of vectors of abs. differences

class(Diff)
class(Diff[[1]])
head(Diff[[1]])
head(Diff) #what does diff look like? 

## Function for pvalues
Pval.list = function(M){
  pvals <- M[[1]]
  n <- length(M)
  for(i in 1:length(pvals)) {
    y <- sapply(1:n, function(j) M[[j]][i])
    pvals[i] <- RRPP:::pval(y)
  }
  pvals
}


## apply function to matrices of absolute differences 
edgeP <- Pval.list(Diff)

write.table(edgeP, file = "matrixOfOutDegreeDifferencePvalues.txt", sep = "\t", quote = FALSE, row.names = TRUE)
