# Supplementary material for: Gene-transcription factor regulatory networks implicate primary cilia in the evolution of vertebrate sex determination and expand models of epigenetic regulation
Source: PLoS One. 2026 Jul 29;21(7):e0353280. doi: 10.1371/journal.pone.0353280 (PMC13419201; doi:10.1371/journal.pone.0353280)
Supplement: S1 File — (ZIP) [file pone.0353280.s001.zip › SupportingInformation/CodeFiles_S01-S15/S06c1_binaryMatrix.R]

### Load Data
load(file = "CpiFemaleMatricesAll.RData") #Fem

### Convert female matrices to binary
niter <- 1000
fBin <- lapply(1:niter, function(j) as.matrix((Fem[[j]]<0)+0))

### save matrices
save(fBin, file="CpiFemaleMatricesBinary.RData")

### clear workspace
rm(Fem, fBin)

### load data
load(file = "CpiMaleMatricesAll.RData") #Mal

### convert male matrices to binary
mBin <- lapply(1:niter, function(j) as.matrix((Mal[[j]]<0)+0))

### save matrices
save(mBin, file="CpiMaleMatricesBinary.RData")
