# Supplementary material for: Gene-transcription factor regulatory networks implicate primary cilia in the evolution of vertebrate sex determination and expand models of epigenetic regulation
Source: PLoS One. 2026 Jul 29;21(7):e0353280. doi: 10.1371/journal.pone.0353280 (PMC13419201; doi:10.1371/journal.pone.0353280)
Supplement: S1 File — (ZIP) [file pone.0353280.s001.zip › SupportingInformation/CodeFiles_S01-S15/S06c2_maleInOutDegreeBinary.R]

#load library
library("pandaR")

#load list of all regNet matrices
load(file = "CpiMaleMatricesBinary.RData") #object mBin

class(mBin[[1]])

#calculate the TF out degree
#This should give a list of vectors containing the out degree value for each TF
#The first one is the observed data, the remainder are permutations
outDegM <- lapply(mBin, calcDegree, type = "tf")
warnings()
class(outDegM)
length(outDegM)
head(outDegM[[1]])
head(outDegM[[500]])
head(outDegM[[1000]])
class(outDegM[[1]])
class(outDegM[[500]])
class(outDegM[[1000]])

save(outDegM, file = "TFOutDegreeValuesForAllMaleNetworksBinary.RData")

message("completed male out degree")

#calculate the gene in degree
#This should give a list of vectors containing the in degree value for each gene
#The first one is the observed data, the remainder are permutations
inDegM <- lapply(mBin, calcDegree, type = "gene")
warnings()
class(inDegM)
length(inDegM)
head(inDegM[[1]])
head(inDegM[[500]])
head(inDegM[[1000]])
class(inDegM[[1]])
class(inDegM[[500]])
class(inDegM[[1000]])

save(inDegM, file = "GeneInDegreeValuesForAllMaleNetworksBinary.RData")

message("completed male in degree")
