# Supplementary material for: Gene-transcription factor regulatory networks implicate primary cilia in the evolution of vertebrate sex determination and expand models of epigenetic regulation
Source: PLoS One. 2026 Jul 29;21(7):e0353280. doi: 10.1371/journal.pone.0353280 (PMC13419201; doi:10.1371/journal.pone.0353280)
Supplement: S1 File — (ZIP) [file pone.0353280.s001.zip › SupportingInformation/CodeFiles_S01-S15/S07a_pandaInternalAnalyses.R]

#pandaInternalAnalyses.R

library("pandaR")

#load the panda output the first element is the actual data, the remainder are permutations
load("../f1.RData") #cpiF1
fem <- topedges(cpiF1[[1]], cutoff = 3.16) #isolate the first element as this is the data and restrict to Z scores > 10

rm(cpiF1) #remove the original file

#check the data
class(fem) #class should be panda
length(rownames(fem@regNet))
rownames(fem@regNet)

load("../m1.RData") #cpiM1
mal <- topedges(cpiM1[[1]], cutoff = 3.12)
rm(cpiM1)
class(mal)

tfs <- read.delim(file= "tfsOfInterestCpi.tsv", header = F)
keys <- as.character(tfs$V1) #needs to be a value/vector

###CpiFemale
lf31 <- list()

for(i in 1:length(keys)) {
  lf31[[i]] <- keys[i]
}

for(i in 1:length(lf31)) {
  lf31[[i]] <- targetedGenes(fem, lf31[[i]])
}

n.obs <- sapply(lf31, length)
seq.max <- seq_len(max(n.obs))
tgF31 <- sapply(lf31, "[", i = seq.max)

colnames(tgF31) <- keys

write.csv(tgF31, file = "tfTargetedGenesCpi31.csv", quote = F, row.names = F)

###CpiMale
lm26 <- list()

for(i in 1:length(keys)) {
  lm26[[i]] <- keys[i]
}

for(i in 1:length(lm26)) {
  lm26[[i]] <- targetedGenes(mal, lm26[[i]])
}

n.obs <- sapply(lm26, length)
seq.max <- seq_len(max(n.obs))
tgM26 <- sapply(lm26, "[", i = seq.max)

colnames(tgM26) <- keys

write.csv(tgM26, file = "tfTargetedGenesCpi26.csv", quote = F, row.names = F)
