# Supplementary material for: Gene-transcription factor regulatory networks implicate primary cilia in the evolution of vertebrate sex determination and expand models of epigenetic regulation
Source: PLoS One. 2026 Jul 29;21(7):e0353280. doi: 10.1371/journal.pone.0353280 (PMC13419201; doi:10.1371/journal.pone.0353280)
Supplement: S1 File — (ZIP) [file pone.0353280.s001.zip › SupportingInformation/CodeFiles_S01-S15/S07b_isolateTfTargets.R]

#read in data files
dfM <- read.csv(file = "tfTargetedGenesCpi26.csv", header=T, row.names = NULL)
dfF <- read.csv(file = "tfTargetedGenesCpi31.csv", header=T, row.names = NULL)

head(dfM)
head(dfF)

#convert to list
lM <- as.list(dfM)
lF <- as.list(dfF)

length(lM)
length(lF)

#assign names to the elements of the list that correspond to transcription factor
names(lM) <- c("ALX1","ARID3B","ATF1","BACH2","BARHL2","BCL6","BHLHE40","CREB3L1","CTCF","DLX1","DLX2","DLX6","EMX2","ESRRG","ETS1","EVX1","FOXJ2","FOXP1","GATA2","GATA6","GLI2","GLIS3","GRHL1","GSX2","HESX1","HEY2","HIC2","HIF1A","HINFP","HMBOX1","HNF1A","HOXD3","IRF1","ISL2","JUN","KLF13","LHX2","LHX8","LHX9","LIN54","MAFB","MEOX2","MNT","MSX1","MTF1","MYBL1","MYCN","NFIA","NFIL3","NFYA","NR2C2","NR2F2","NR2F6","NR3C1","NR3C2","PKNOX2","PLAG1","RAX2","RFX2","RFX4","RXRA","RXRG","SHOX","SHOX2","SIX2","SIX3","SMAD4","SNAI2","SOX10","SOX11","SPI1","TBP","TBX19","TCF3","TCF7L2","TCF12","TCFL5","TEAD3","TFDP1","TGIF1","VAX1","YY1","ZBED1","ZBTB7A","ZEB1","ZFX","ZIC1","ZNF143","ZNF410","ZNF740")
names(lF) <- c("ALX1","ARID3B","ATF1","BACH2","BARHL2","BHLHE40","BCL6","CREB3L1","CTCF","DLX1","DLX2","DLX6","EMX2","ESRRG","ETS1","EVX1","FOXJ2","FOXP1","GATA2","GATA6","GLI2","GLIS3","GRHL1","GSX2","HESX1","HEY2","HIC2","HIF1A","HINFP","HMBOX1","HNF1A","HOXD3","IRF1","ISL2","JUN","KLF13","LHX2","LHX8","LHX9","LIN54","MAFB","MEOX2","MNT","MSX1","MTF1","MYBL1","MYCN","NFIA","NFIL3","NFYA","NR2C2","NR2F2","NR2F6","NR3C1","NR3C2","PKNOX2","PLAG1","RAX2","RFX2","RFX4","RXRA","RXRG","SHOX","SHOX2","SIX2","SIX3","SMAD4","SNAI2","SOX10","SOX11","SPI1","TBP","TBX19","TCF3","TCF7L2","TCF12","TCFL5","TEAD3","TFDP1","TGIF1","VAX1","YY1","ZBED1","ZBTB7A","ZEB1","ZFX","ZIC1","ZNF143","ZNF410","ZNF740")

names(lM)
names(lF)

#write the output
lapply(names(lM), function(i) write.table(lM[[i]], file = paste("mal", i, "txt", sep = "."), sep = "\t", quote = F, col.names = c("GeneID"), row.names = F))
lapply(names(lF), function(i) write.table(lF[[i]], file = paste("fem", i, "txt", sep = "."), sep = "\t", quote = F, col.names = c("GeneID"), row.names = F))
