# Supplementary material for: Gene-transcription factor regulatory networks implicate primary cilia in the evolution of vertebrate sex determination and expand models of epigenetic regulation
Source: PLoS One. 2026 Jul 29;21(7):e0353280. doi: 10.1371/journal.pone.0353280 (PMC13419201; doi:10.1371/journal.pone.0353280)
Supplement: S1 File — (ZIP) [file pone.0353280.s001.zip › SupportingInformation/CodeFiles_S01-S15/S07c_joinOverrep.R]

library("tidyverse")

#read in reference files
pop <- read.delim(file = "population.txt") #all genes in the network
key <- read.delim(file = "CpiPantherReference.txt") #converter key to panther IDs

#list the file names to be read in 
temp <- list.files(path = "./ToPantherize", pattern = "*.txt", full.names = T)

temp

#read in all the files
myfiles <- lapply(temp, read.delim)

head(myfiles)

#join to the panther conversion key
functionA <- function(i) {
  
  left_join(i, key, by = "GeneID")
  
}

A <- lapply(myfiles, functionA)

head(A[[1]])

#sort the output to favor the best results first
functionB <- function(i) {
  
  arrange(i, GeneID, desc(HmmBitscore))
  
}

B <- lapply(A, functionB)

head(B[[1]])

#remvoe best supported duplicate results
functionC <- function(i) {
  
  subset(i, !duplicated(GeneID))
  
}

C <- lapply(B, functionC)

head(C[[1]])

#fill in appropriate column entries for the software
functionD <- function(i) {
  
  replace_na(i, list(PantherID="NOHIT",GeneName="NOHIT",HmmEvalue="NOHIT",HmmBitscore="NOHIT",AlignRange="NOHIT"))
  
}

D <- lapply(C, functionD)

head(D[[1]])

names(D) <- c("femALX1","femARID3B","femATF1","femBACH2","femBARHL2","femBCL6","femBHLHE40",
              "femCREB3L1","femCTCF","femDLX1","femDLX2","femDLX6","femEMX2","femESRRG","femETS1",
              "femEVX1","femFOXJ2","femFOXP1","femGATA2","femGATA6","femGLI2","femGLIS3","femGRHL1",
              "femGSX2","femHESX1","femHEY2","femHIC2","femHIF1A","femHINFP","femHMBOX1","femHNF1A",
              "femHOXD3","femIRF1","femISL2","femJUN","femKLF13","femLHX2","femLHX8","femLHX9",
              "femLIN54","femMAFB","femMEOX2","femMNT","femMSX1","femMTF1","femMYBL1","femMYCN",
              "femNFIA","femNFIL3","femNFYA","femNR2C2","femNR2F2","femNR2F6","femNR3C1","femNR3C2",
              "femPKNOX2","femPLAG1","femRAX2","femRFX2","femRFX4","femRXRA","femRXRG","femSHOX",
              "femSHOX2","femSIX2","femSIX3","femSMAD4","femSNAI2","femSOX10","femSOX11","femSPI1",
              "femTBP","femTBX19","femTCF3","femTCF7L2","femTCF12","femTCFL5","femTEAD3","femTFDP1",
              "femTGIF1","femVAX1","femYY1","femZBED1","femZBTB7A","femZEB1","femZFX","femZIC1",
              "femZNF143","femZNF410","femZNF740","malALX1","malARID3B","malATF1","malBACH2",
              "malBARHL2","malBCL6","malBHLHE40","malCREB3L1","malCTCF","malDLX1","malDLX2","malDLX6",
              "malEMX2","malESRRG","malETS1","malEVX1","malFOXJ2","malFOXP1","malGATA2","malGATA6",
              "malGLI2","malGLIS3","malGRHL1","malGSX2","malHESX1","malHEY2","malHIC2","malHIF1A",
              "malHINFP","malHMBOX1","malHNF1A","malHOXD3","malIRF1","malISL2","malJUN","malKLF13",
              "malLHX2","malLHX8","malLHX9","malLIN54","malMAFB","malMEOX2","malMNT","malMSX1","malMTF1",
              "malMYBL1","malMYCN","malNFIA","malNFIL3","malNFYA","malNR2C2","malNR2F2","malNR2F6",
              "malNR3C1","malNR3C2","malPKNOX2","malPLAG1","malRAX2","malRFX2","malRFX4","malRXRA",
              "malRXRG","malSHOX","malSHOX2","malSIX2","malSIX3","malSMAD4","malSNAI2","malSOX10",
              "malSOX11","malSPI1","malTBP","malTBX19","malTCF3","malTCF7L2","malTCF12","malTCFL5",
              "malTEAD3","malTFDP1","malTGIF1","malVAX1","malYY1","malZBED1","malZBTB7A","malZEB1",
              "malZFX","malZIC1","malZNF143","malZNF410","malZNF740")

lapply(names(D), function(i) write.table(D[[i]], file=paste(i, "txt", sep="."), sep = "\t", quote = F, row.names = F))
