# Supplementary material for: Gene-transcription factor regulatory networks implicate primary cilia in the evolution of vertebrate sex determination and expand models of epigenetic regulation
Source: PLoS One. 2026 Jul 29;21(7):e0353280. doi: 10.1371/journal.pone.0353280 (PMC13419201; doi:10.1371/journal.pone.0353280)
Supplement: S1 File — (ZIP) [file pone.0353280.s001.zip › SupportingInformation/CodeFiles_S01-S15/S07d_translatePopulation.R]

library("tidyverse")

pop <- read.delim(file = "population.txt")

key <- read.delim(file = "CpiPantherReference.txt")

A <- left_join(pop, key, by = "GeneID")

B <- arrange(A, GeneID, desc(HmmBitscore))

C <- subset(B, !duplicated(GeneID))

D <- replace_na(C, list(PantherID="NOHIT",GeneName="NOHIT",HmmEvalue="NOHIT",HmmBitscore="NOHIT",AlignRange="NOHIT"))

write.table(D, file = "CpiPopulationForPanther.tsv", sep = "\t", quote = F, row.names = F)
