# Supplementary material for: Gene-transcription factor regulatory networks implicate primary cilia in the evolution of vertebrate sex determination and expand models of epigenetic regulation
Source: PLoS One. 2026 Jul 29;21(7):e0353280. doi: 10.1371/journal.pone.0353280 (PMC13419201; doi:10.1371/journal.pone.0353280)
Supplement: S1 File — (ZIP) [file pone.0353280.s001.zip › SupportingInformation/CodeFiles_S01-S15/S08_pandaTopEdgesStrict10Male.R]

library("pandaR")

#load the panda output the first element is the actual data, the remainder are permutations
load("m1.RData")

#What are the top edges in the network?
teM <- topedges(cpiM1[[1]], cutoff = 10, networks = "regulatory")

write.table(t(teM@regNet), file = "topEdgesMale10.txt", sep = "\t", quote = F)

####Load Packages
library("gdata")
library("tidyverse")

####Read in Network Files
malMat <- as.matrix(read.delim("topEdgesMale10.txt", sep = "\t", header = T, row.names = 1)) #filtered male network Z > 10

head(malMat)

####Convert the matrix to a vector
malVec0 <- as.data.frame(unmatrix(malMat))

head(malVec0)

####Filter out zero values where edges are not supported
malVec1 <- malVec0 %>% filter(unmatrix(malMat) == "1")

head(malVec1)

####Convert row names to column
malVec2 <- malVec1 %>% rownames_to_column("geneID_tfID")

head(malVec2)

####Split new column into separate columns
malVec3 <- separate(malVec2, geneID_tfID, into = c("geneID", "tfID"), sep = ":", remove = TRUE)

head(malVec3)

####Write the output
write.table(malVec3, file = "CpiMaleNetworkTopEdges10.txt", sep = "\t", quote = F, row.names = F)
