# Supplementary material for: Gene-transcription factor regulatory networks implicate primary cilia in the evolution of vertebrate sex determination and expand models of epigenetic regulation
Source: PLoS One. 2026 Jul 29;21(7):e0353280. doi: 10.1371/journal.pone.0353280 (PMC13419201; doi:10.1371/journal.pone.0353280)
Supplement: S1 File — (ZIP) [file pone.0353280.s001.zip › SupportingInformation/CodeFiles_S01-S15/S09b_addNames.R]

rNames <- read.table(file = "NewColnames.txt")
head(rNames)
dim(rNames)
trNames <- t(rNames)
cNames <- read.table(file = "columnNames.txt")
data <- read.table(file = "transposedMatrixOfEdgeDifferencePvalues.txt", skip = 1, sep = "\t")
dim(data)
length(cNames)
length(rNames)
rownames(data) <- trNames
colnames(data) <- cNames
write.table(data, file = "transposedMatrixOfEdgeDifferencePvaluesWithNames.txt", sep = "\t", quote = FALSE, row.names = TRUE)
