# Supplementary material for: Gene-transcription factor regulatory networks implicate primary cilia in the evolution of vertebrate sex determination and expand models of epigenetic regulation
Source: PLoS One. 2026 Jul 29;21(7):e0353280. doi: 10.1371/journal.pone.0353280 (PMC13419201; doi:10.1371/journal.pone.0353280)
Supplement: S1 File — (ZIP) [file pone.0353280.s001.zip › SupportingInformation/CodeFiles_S01-S15/S10_multiHCorr.R]

library("gdata")

M <- read.delim(file="transposedMatrixOfEdgeDifferencePvaluesWithNames.txt", row.names = 1, header = TRUE, sep = "\t")

class(M)
head(M)
dim(M)
str(M)
dimnames(M)

N <- as.vector(as.matrix(M))
head(N)
class(N)
P0 <- p.adjust(N, method = "BH")
head(P0)

P1 <- matrix(P0, nrow = 19484, ncol = 148)
colnames(P1) <- colnames(M)
rownames(P1) <- rownames(M)

write.table(P1, file = "BenjaminiHochbergCorrectedPvalues.txt", sep = "\t", quote = FALSE, row.names = TRUE)
