# Supplementary material for: Gene-transcription factor regulatory networks implicate primary cilia in the evolution of vertebrate sex determination and expand models of epigenetic regulation
Source: PLoS One. 2026 Jul 29;21(7):e0353280. doi: 10.1371/journal.pone.0353280 (PMC13419201; doi:10.1371/journal.pone.0353280)
Supplement: S1 File — (ZIP) [file pone.0353280.s001.zip › SupportingInformation/CodeFiles_S01-S15/S11_FilterEdgesMatrix.R]

library("tidyverse")
library("gdata")

#read in data matrix
M0 <- as.matrix(read.delim(file = "transposedMatrixOfEdgeDifferencePvaluesWithNames.txt"))

#convert to vector, then to data frame format
M1 <- as.data.frame(unmatrix(M0))

#filter for rows that contain pvalues <= 0.05, note "unmatrix(M0)" is the rowname
M2 <- M1 %>% filter(unmatrix(M0) <= 0.05)

#convert the rownames to a column in the data frame
M3 <- M2 %>% rownames_to_column("geneID_tfID")

#separate the rownames into two columns, one for the gene id and one for the transcription factor id
M4 <- separate(M3, geneID_tfID, into = c("geneID", "tfID"), sep = ":", remove = T)

#write the output in tab separated values format
write.table(M4, file = "filteredEdgeDifferencePvalues.tsv", quote = FALSE, sep = "\t", row.names = F)

###Now repeat for Benjamini-Hochberg

N0 <- as.matrix(read.delim(file = "BenjaminiHochbergCorrectedPvalues.txt"))

N1 <- as.data.frame(unmatrix(N0))

N2 <- N1 %>% filter(unmatrix(N0) <= 0.05)

N3 <- N2 %>% rownames_to_column("geneID_tfID")

N4 <- separate(N3, geneID_tfID, into = c("geneID", "tfID"), sep = ":", remove = T)

write.table(N4, file = "filteredEdgeDifferenceMHCPvalues.tsv", quote = FALSE, sep = "\t", row.names = F)
