# Supplementary material for: Gene-transcription factor regulatory networks implicate primary cilia in the evolution of vertebrate sex determination and expand models of epigenetic regulation
Source: PLoS One. 2026 Jul 29;21(7):e0353280. doi: 10.1371/journal.pone.0353280 (PMC13419201; doi:10.1371/journal.pone.0353280)
Supplement: S1 File — (ZIP) [file pone.0353280.s001.zip › SupportingInformation/CodeFiles_S01-S15/S12_sumOfSquares.R]

library("RRPP")

load(file="CpiFemaleMatricesAll.RData") #contains female data and permutations, Fem
load(file="CpiMaleMatricesAll.RData") #contains male data and permutations, Mal

load(file="GeneInDegreeValuesForAllFemaleNetworks.RData") #object is inDegF
load(file="GeneInDegreeValuesForAllMaleNetworks.RData") #object is inDegM

load(file="TFOutDegreeValuesForAllFemaleNetworks.RData") #object is outDegF
load(file="TFOutDegreeValuesForAllMaleNetworks.RData") #object is outDegM

#### PERMUTATIONS.
niter <- 1000
DiffZ <- lapply(1:niter, function(j) Fem[[j]]-Mal[[j]]) #matrices of differences
DiffIn <- lapply(1:niter, function(j) inDegF[[j]]-inDegM[[j]]) #taking absolute value not necessary because we will do sum of squares
DiffOut <- lapply(1:niter, function(j) outDegF[[j]]-outDegM[[j]]) #thus the difference would become positive either way

head(DiffZ) #what does diff look like? 
head(DiffIn)
head(DiffOut)

#sum of squares of differences
sosZ <- lapply(1:niter, function(j) sum((DiffZ[[j]])^2))
sosIn <- lapply(1:niter, function(j) sum((DiffIn[[j]])^2))
sosOut <- lapply(1:niter, function(j) sum((DiffOut[[j]])^2))

#compare sum of squares of data to the permutations

## Function for pvalues
Pval.list = function(M){
  pvals <- M[[1]]
  n <- length(M)
  for(i in 1:length(pvals)) {
    y <- sapply(1:n, function(j) M[[j]][i])
    pvals[i] <- RRPP:::pval(y)
  }
  pvals
}

## apply function 
resZ <- Pval.list(sosZ)
resIn <- Pval.list(sosIn)
resOut <- Pval.list(sosOut)

#write the results

## sum of squares
write.table(sosZ[[1]], file = "sumOfSquaresZ.txt", sep = "\t", quote = FALSE)
write.table(sosIn[[1]], file = "sumOfSquaresIn.txt", sep = "\t", quote = FALSE)
write.table(sosOut[[1]], file = "sumOfSquaresOut.txt", sep = "\t", quote = FALSE)

## pvalues
write.table(resZ, file = "pvalSosZ.txt", sep = "\t", quote = FALSE)
write.table(resIn, file = "pvalSosIn.txt", sep = "\t", quote = FALSE)
write.table(resOut, file = "pvalSosOut.txt", sep = "\t", quote = FALSE)
