# Supplementary material for: Gene-transcription factor regulatory networks implicate primary cilia in the evolution of vertebrate sex determination and expand models of epigenetic regulation
Source: PLoS One. 2026 Jul 29;21(7):e0353280. doi: 10.1371/journal.pone.0353280 (PMC13419201; doi:10.1371/journal.pone.0353280)
Supplement: S1 File — (ZIP) [file pone.0353280.s001.zip › SupportingInformation/CodeFiles_S01-S15/S13a_grep.sbatch]

#!/bin/bash

# Copy/paste this job script into a text file and submit with the command:
#    sbatch thefilename

#SBATCH --time=5:00:00   # walltime limit (HH:MM:SS)
#SBATCH --nodes=1   # number of nodes
#SBATCH --ntasks-per-node=10   # 36 processor core(s) per node 
#SBATCH --mem=10G   # maximum memory per node
#SBATCH --job-name="grep"
#SBATCH --mail-user=tgessler@iastate.edu   # email address
#SBATCH --mail-type=BEGIN
#SBATCH --mail-type=END
#SBATCH --mail-type=FAIL
#SBATCH --output="grep.out" # job standard output file (%j replaced by job id)

# LOAD MODULES, INSERT CODE, AND RUN YOUR PROGRAMS HERE

#grep ">" GCF_000241765.3_Chrysemys_picta_bellii-3.0.3_translated_cds.faa > temp1.txt

#awk 'FS=" " {print $1"\t"$2}' temp1.txt > temp2.txt

#awk 'FS="\t" {split($2,a,"="); {print $1"\t"a[2]}}' temp2.txt > temp3.txt

awk 'FS="\t" {split($2,a,"]"); {print $1"\t"a[1]}}' temp3.txt > temp4.txt

awk 'FS="\t" {split($1,a,">"); {print a[2]"\t"$2}}' temp4.txt > PantherCpiKey.txt
