# Supplementary material for: Gene-transcription factor regulatory networks implicate primary cilia in the evolution of vertebrate sex determination and expand models of epigenetic regulation
Source: PLoS One. 2026 Jul 29;21(7):e0353280. doi: 10.1371/journal.pone.0353280 (PMC13419201; doi:10.1371/journal.pone.0353280)
Supplement: S1 File — (ZIP) [file pone.0353280.s001.zip › SupportingInformation/CodeFiles_S01-S15/S13b_panther.sbatch]

#!/bin/bash

# Copy/paste this job script into a text file and submit with the command:
#    sbatch thefilename

#SBATCH --time 96:00:00   # walltime limit (HH:MM:SS)
#SBATCH --nodes=1   # number of nodes
#SBATCH --ntasks-per-node=36   # 18 processor core(s) per node 
#SBATCH --job-name="Panther"
#SBATCH --mail-user=tgessler@iastate.edu   # email address
#SBATCH --mail-type=BEGIN
#SBATCH --mail-type=END
#SBATCH --mail-type=FAIL
#SBATCH --output="panther.out" # job standard output file (%j replaced by job id)

# LOAD MODULES, INSERT CODE, AND RUN YOUR PROGRAMS HERE


module purge
module load gcc/7.3.0-xegsmw4
module load perl/5.34.0-d6utzgh
module load hmmer/3.3-py3-openmpi3-brlxcli

#./pantherScore2.2.pl -l ../target/famlib/rel/PANTHER17.0_altVersion/hmmscoring/PANTHER17.0/ -D B -V -i test.fasta -o test.txt -n

./pantherScore2.2.pl -l ../target/famlib/rel/PANTHER17.0_altVersion/hmmscoring/PANTHER17.0/ -D B -V -i GCF_000241765.3_Chrysemys_picta_bellii-3.0.3_translated_cds.faa -o CpiTranslatedCDS.txt -n
