# Supplementary material for: Gene-transcription factor regulatory networks implicate primary cilia in the evolution of vertebrate sex determination and expand models of epigenetic regulation
Source: PLoS One. 2026 Jul 29;21(7):e0353280. doi: 10.1371/journal.pone.0353280 (PMC13419201; doi:10.1371/journal.pone.0353280)
Supplement: S1 File — (ZIP) [file pone.0353280.s001.zip › SupportingInformation/CodeFiles_S01-S15/S13c_join.R]

library("tidyverse")

key <- read.delim(file="PantherCpiKey.txt", header = T, sep = "\t")
id <- read.delim(file="CpiTranslatedCDS.txt", header = T, sep = "\t")

joinA <- distinct(left_join(id, key, by = "CpiID"))

newID <- distinct(joinA[,c(7,2:6)])

write.table(newID, file = "CpiPantherReference.txt", sep = "\t", quote = F, row.names = F)
