# Supplementary material for: Gene-transcription factor regulatory networks implicate primary cilia in the evolution of vertebrate sex determination and expand models of epigenetic regulation
Source: PLoS One. 2026 Jul 29;21(7):e0353280. doi: 10.1371/journal.pone.0353280 (PMC13419201; doi:10.1371/journal.pone.0353280)
Supplement: S1 File — (ZIP) [file pone.0353280.s001.zip › SupportingInformation/CodeFiles_S01-S15/S14_TrajectoryAnalysis.R]

library("RRPP")
library("tidyverse") 

#read in principal component data
#data comes from: Nova /work/LAS/nvalenzu-lab/tgessler/PandaNova/CorrelateNetworks/TestH3
data <- read.delim(file = "PcaFilterForTA.txt", header = T)

#generate factor variables of interest describing groups = tfs, and points = species
tfs <- sub("^[^_]+_", "", rownames(data))
data$tfs <- tfs

species <- c(rep("cpi", 208), rep("asp", 368))
data$species <- species

#make rownames into a column for easier living
data <- tibble::rownames_to_column(data, var = "row_names")

#filter again to make sure we have a full set of six observations for each tf
# $1 = rownames, $2:889 = PCs, $890 = treatment, $891 = tfs, $892 = species
data2 <- data %>%
  group_by(tfs) %>%
  filter(n() == 6) %>%
  ungroup()

#make sure pcs are a matrix, rrpp does not like tibbles
data3 <- rrpp.data.frame(pcs = as.matrix(data2[,c(2:889)]), TFs = data2$tfs, Species = data2$species)

save(data3, file = "DataForRRPPInputPanda.RData")

#fit the models 
## full
fit.full <- lm.rrpp(pcs ~ TFs + Species + TFs:Species, data = data3, iter = 1999)

## intercept model because we are not interested in the interaction of tfs and species
fit.null <- lm.rrpp(pcs ~ 1, data = data3, iter = 1999)

anova(fit.full)

#Analysis of Variance, using Residual Randomization
#Permutation procedure: Randomization of null model residuals 
#Number of permutations: 2000 
#Estimation method: Ordinary Least Squares 
#Sums of Squares and Cross-products: Type I 
#Effect sizes (Z) based on F distributions

#Df      SS    MS     Rsq      F      Z Pr(>F)    
#TFs          88 4647741 52815 0.68088 441.87 15.545  5e-04 ***
#  Species       1   32555 32555 0.00477 272.37 14.582  5e-04 ***
#  TFs:Species  88 2103262 23901 0.30812 199.96 28.933  5e-04 ***
#  Residuals   356   42551   120 0.00623                         
#Total       533 6826109                                       
#---
#  Signif. codes:  0 ‘***’ 0.001 ‘**’ 0.01 ‘*’ 0.05 ‘.’ 0.1 ‘ ’ 1

#Call: lm.rrpp(f1 = pcs ~ TFs + Species + TFs:Species, iter = 1999,      data = data3)

anova(fit.null)

#Analysis of Variance, using Residual Randomization
#Permutation procedure: Randomization of null model residuals 
#Number of permutations: 2000 
#Estimation method: Ordinary Least Squares 
#No model effects; simple summary provided

#df      SS    MS
#Residuals 533 6826109 12807

TA <- trajectory.analysis(fit = fit.full, fit.null = fit.null, groups = data3$TFs, traj.pts = data3$Species, print.progress = F)

#plotting
# Get the custom function to strip out the PC coordinates in the trajectory analysis object
## From only the first coordinates (i.e., the actual arrangement of the date, pre-permutation)
## once again, thank you Nick Lyon for this function
ta.extract <- function(TA){
  ## ta.obj = object returned by "trajectory.analysis" argument in library(geomorph)
  ## nm1 - 2 = what you want your two grouping variables named (be sure they are in quotes)
  
  # Make the PC coords into a dataframe
  ta.df <- as.data.frame(TA$LS.means[[1]][,1:2])
  
  # Get the rownames into its own column
  ta.df$Levels <- rownames(ta.df)
  
  # Separate based on the colon
  ta.done <- tidyr::separate(data = ta.df, col = Levels,
                             into = c("Groups", "Traj.Points"), sep = "\\.")
  
  # Ditch the old row names to visually clean up the dataframe
  row.names(ta.done) <- NULL
  
  # Re-order the columns!
  ta.done.v2 <- ta.done[, c(4, 3, 1:2)]
  
  # Spit it back out!
  return(ta.done.v2)
}

# Use the functio to get the coordinates (for plotting)
TA.rdy <- ta.extract(TA)

# Save the plottable dataframe
## It'll save you from needing to re-run the trajectory analysis and waiting for it to process just to make plots
write.csv(TA.rdy, "PandaTrajectoryPC1PC2.csv", row.names = F)

# Plot using the built in function to get the variance expla,ined for the fitted values
plot(TA) #plots PC1 and 2 of all of the networks (4 from asp 2 from cpi)
add.trajectories(plot(TA)) #connects the TF trajectories (vector) between centroid of asp 4 networks to centroid of cpi 2 networks
#PC1 25.21% PC2 5.07%

# Plotting shortcuts
TA.rdy$Traj.Points <- as.factor(TA.rdy$Traj.Points)

#Add a column indicating if the TF trajectory is significantly longer than expected or not (longer = True)
TA.join <- left_join(TA.rdy, Pval, by = c("Groups"="names"))
TA.keep <- TA.join[,c(1:4,8)]

#line color
TA.keep$line_color <- ifelse(TA.keep$lessCrit == "TRUE", "brown4", "gray40")
#line width
TA.keep$line_width <- ifelse(TA.keep$lessCrit == "TRUE", 2, 0.8) #0.5 too thin
#point color
TA.keep$point_color <- ifelse(TA.keep$Traj.Points == "cpi", "orange2", "springgreen4")
#label color
TA.keep$label_color <- ifelse(TA.keep$Traj.Points == "cpi", "orange2", "springgreen4")

# Define colors for each line style
line_colors <- c("TRUE" = "springgreen4", "FALSE" = "gray")
line_widths <- c("TRUE" = 2, "FALSE" = 0.5) 

colors <- c("cpi" = "orange2",
            "asp" = "springgreen4")

shape <- c("cpi" = 21,
           "asp" = 22)

library("ggrepel")

#make plot
tiff("PandaTrajAnalysisPC1PC2_V2.tiff", width=24, height=24, units='in', res=300)
pdf("PandaTrajAnalysisPC1PC2_V2.pdf", width=24, height=20)
ggplot(TA.keep, aes(x = PC1, y = PC2, shape = Traj.Points, fill = Traj.Points)) +
  #shapes
  scale_shape_manual(values = shape) +
  scale_fill_manual(values = colors) +
  #Lines
  geom_path(aes(group = Groups, color = line_color, linewidth = line_width)) + # Use aesthetics for conditional styles
  #points
  geom_point(aes(color = point_color, size = 5)) +
  #Labels
  geom_text_repel(seed = 19, aes(label = Groups, color = label_color), max.overlaps = 50, min.segment.length = 0.25, size = 10) +
  xlab(label = "PC1 25.21%") +
  ylab(label = "PC2 5.07%") +
  theme(panel.background = element_rect(fill = "white", color = "black")) +
  theme(plot.margin = unit(c(1,1,1,1), "in")) +
  theme(axis.title = element_text(size = 40, face = "bold", margin = margin(t = 1, unit = "in"))) + #margin option does not work
  theme(axis.text = element_text(size = 36, margin = margin(b = 1, unit = "in"))) + #margin option does not work
  theme(legend.text = element_text(size = 28)) +
  theme(legend.title = element_text(size = 28, face = "bold")) +
  theme(legend.position = c(0.95, 0.05)) +  # position inside plot: (x, y) in [0, 1] coordinates
  theme(legend.justification = c(1, 0)) +  # anchors the legend box to the bottom right
  theme(legend.key.size = unit(1,units = "in")) +
  scale_color_identity(guide = "none") +
  scale_linewidth_identity(guide = "none") +
  scale_size_identity(guide = "none") +
  guides(
    color = guide_legend(override.aes = list(size = 6)),  # make color legend points bigger
    shape = guide_legend(override.aes = list(size = 6))   # make shape legend points bigger
  )
dev.off()

#dist=distribution
distObs <- unlist(lapply(1:89, function(j) dist(TA$trajectories$obs[[j]])))

distNull <- unlist(lapply(1:2000, function(i) unlist(lapply(1:89, function(j) dist(TA$trajectories[[i]][[j]])))))

#We modified trajectory analysis to generate a distribution of distances under the null hypothesis that there is no affect of Spp. on TF (i.e. they don't change the position of the TF on the pca plot)
#this is the prediction that no evolution has occurred in the regulatory role of these TFs since these two species split - that they are conserved
#those that are not significant have not changed between species (conserved) while those that are significant have changed between species (diverged)
#then functional analysis tells us about that divergence (developmental systems drift, natural selection, or genetic drift)

#new note to Thea for distNull: The null distribution was calculated by calculating the distance between each observed trajectory (for an ortholog pair) and its permuted trajectories. 
#here j corresponds to the trajectory between pairs of orthologs given by its PCs for each species e.g., TA$trajectories$obs$ALX1
#and i corresponds to the permuted trajectories between pairs of orthologs e.g., TA$trajectories$iter.1$ALX1

tiff("HistNullDist.tiff", width=9, height=6, units='in', res=300) #right skewed
par(oma=c(1, 3, 1, 1))
par(mar=c(4,6,3,3))
hist(distNull, main = "Histogram of Null Distribution", xlab = "Null Distribution", cex.main = 2, cex.lab = 2, cex.axis = 1.5)
dev.off()

tiff("HistObsDist.tiff", width=9, height=6, units='in', res=300) #bimodal
par(oma=c(1, 3, 1, 1))
par(mar=c(4,6,3,3))
hist(distObs, main = "Histogram of Observed Distribution under H1", xlab = "Observed Distribution", cex.main = 2, cex.lab = 2, cex.axis = 1.5)
dev.off()

mean(distNull) # 96.06108
median(distNull) # 93.00833 mean slightly greater than median so right skewed a bit, makes sense given PCA
var(distNull)
sqrt(var(distNull))
quantile(distNull, probs = c(0, .95, .99, 1))
# 0%       95%       99%      100% 
#  31.44851 131.89978 163.39394 226.83262 

# calculate pvalues

# Now all you need to do is compare each of the observed values to this distribution. The code is something like:
# Dean: Pval <- length(which(dist.vals >= obs)) / length(dist.vals)

Pval <- sapply(distObs, function(distObs) {length(which(distNull >= distObs)) / length(distNull)})

# Dean: The object Pval will have the probability for each trajectory, which evaluates whether the length of the trajectory is greater than expected by chance.

Pval <- as.data.frame(Pval)

Pval$names <- unlist(as.vector(distinct(as.data.frame(data3$TFs))))

#https://stats.libretexts.org/Bookshelves/Applied_Statistics/Biological_Statistics_(McDonald)/06%3A_Multiple_Tests/6.01%3A_Multiple_Comparisons
Pval$rank <- rank(Pval$Pval) #assign ranks to the pvalues in ascending order

Pval$crit <- sapply(Pval$rank, function(i) { (i / 89) * 0.1}) #calculate the benjamini hochberg critical values based on rank using an fdr of 0.1, accepting up to 10% false positives 

Pval$lessCrit <- Pval$Pval < Pval$crit #is the original pvalue less than the critical value?

# read down the column of pvalues (ascending order), which is the largest pvalue that is less than its critical value, all smaller pvalues are significant
Pval.Sig <- filter(Pval, lessCrit == "TRUE") #keep the significant hits

Pval$Dist <- distObs #we see that the cut off for significant distances is ~134 which corresponds to the mean and the inflection point in the observed distribution, so fdr = 0.1 makes sense
#also the next hit is ETS1 which we previously identified as interesting, so it appears that it is borderline in this analysis

bh.padj <- function(i,j) { 
  i * (89/j)
}

Pval$padj <- bh.padj(i = Pval$Pval, j = Pval$rank)

#fdr of 0.1 corresponds to the top 5% of TF vectors and also corresponds to the right most chunk of the bimodal distribution
#it agrees well with what we see visually and allows a false positive rate of 10% which is reasonable given results would be for follow up studies

write.csv(Pval.Sig, file = "TFsWithSignificantDistancesPanda.csv")
write.csv(Pval, file = "TFsWithDistancesPanda.csv")


##################################################
#Which non-orthologous TFs are more similar than expected under fit.null
dists.all <- lapply(1:length(TA$LS.means), 
                    function(j) dist(TA$LS.means[[j]]))
p.all <- 1- RRPP:::Pval.list(dists.all) 
#ensure observed is part of pvalue
p.all[which(p.all == 0)] <- 0.0001; diag(p.all) <- 0

#find p-values <= 0.05
length(which(p.all[lower.tri(p.all)] <= 0.05)) #41 are smaller than by chance
p.sig <- which(p.all <=0.05, arr.ind = TRUE)
#remove duplicates and diagonal (bc p.all is square matrix)
p.sig <- p.sig[which(p.sig[,1] > p.sig[,2]),]

#filter to those that are between species
p.small <- data.frame(TF1 = rownames(p.all)[p.sig[,1]], 
                      TF2 = rownames(p.all)[p.sig[,2]],
                      pvalue = as.numeric(p.all[p.sig]))
p.small <- p.small[order(p.small[,3]),]
p.small

cross.species <- c(intersect(grep("cpi", p.small[,1]), 
                             grep("asp",p.small[,2])), 
                   intersect(grep("cpi", p.small[,2]), 
                             grep("asp",p.small[,1])))
p.final <- p.small[cross.species,]
p.final

###
tiff(file = "HistObsDistH2.tiff", width=9, height=6, units='in', res=300)
par(oma=c(1, 3, 1, 1))
par(mar=c(4,6,3,3))
hist(dists.all[[1]], main = "Histogram of Observed Distributions under H2", xlab = "Observed Distribution", cex.main = 2, cex.lab = 2, cex.axis = 1.5) #observed distances
dev.off()

dist.obs <- as.matrix(dists.all[[1]])  
small.dist <- dist.obs[which(p.all[lower.tri(p.all)] <= 0.05)]

#### additional null test: are smaller than expected non-ortholog pairs smaller than the relevant ortholog pair
#### if they are smaller that is further evidence for regulatory convergence
#### if they are NOT smaller then they haven't really converged because they are still more like their ortholog than like anyone else

# Distance between ZBED1 in asp and cpi 86.78924 (see Pval)
# chat gpt assist for this code
# Thea - dist.obs above literally did what you needed. 
nonortho <- dists.all[[1]] #extract the first element
class(nonortho) #class dist
nonorthoLab <- attr(nonortho, "Labels") # extract the labels
distMat <- as.matrix(nonortho) #convert to a distance matrix, somehow it knows where the labels are - I guess they are in nonortho

zbed1 <- distMat[c("ZNF410.cpi", "PKNOX2.cpi", "TGIF1.cpi", "GLI2.cpi", 
                   "GLIS3.cpi", "MTF1.cpi", "BACH2.cpi", "IRF1.cpi", 
                   "BCL6.cpi", "RXRA.cpi", "NR2F6.cpi", "CTCF.cpi"),c("ZBED1.asp")]

H3tfs <- distMat[c("ZNF410.cpi", "PKNOX2.cpi", "TGIF1.cpi", "GLI2.cpi", 
                   "GLIS3.cpi", "MTF1.cpi", "BACH2.cpi", "IRF1.cpi", 
                   "BCL6.cpi", "RXRA.cpi", "NR2F6.cpi", "CTCF.cpi", "ZBED1.cpi", 
                   "ZNF410.asp", "PKNOX2.asp", "TGIF1.asp", "GLI2.asp", 
                   "GLIS3.asp", "MTF1.asp", "BACH2.asp", "IRF1.asp", 
                   "BCL6.asp", "RXRA.asp", "NR2F6.asp", "CTCF.asp","ZBED1.asp"), 
                 c("ZNF410.cpi", "PKNOX2.cpi", "TGIF1.cpi", "GLI2.cpi", 
                   "GLIS3.cpi", "MTF1.cpi", "BACH2.cpi", "IRF1.cpi", 
                   "BCL6.cpi", "RXRA.cpi", "NR2F6.cpi", "CTCF.cpi","ZBED1.cpi",
                   "ZNF410.asp", "PKNOX2.asp", "TGIF1.asp", "GLI2.asp", 
                   "GLIS3.asp", "MTF1.asp", "BACH2.asp", "IRF1.asp", 
                   "BCL6.asp", "RXRA.asp", "NR2F6.asp", "CTCF.asp","ZBED1.asp")]

# check diagonal to get ortholog values - if any are over 86 then we toss
H3 <- distMat[c("ZNF410.cpi", "PKNOX2.cpi", "TGIF1.cpi", "GLI2.cpi", 
                "GLIS3.cpi", "MTF1.cpi", "BACH2.cpi", "IRF1.cpi", 
                "BCL6.cpi", "RXRA.cpi", "NR2F6.cpi", "CTCF.cpi", "ZBED1.cpi"), 
              c("ZNF410.asp", "PKNOX2.asp", "TGIF1.asp", "GLI2.asp", 
                "GLIS3.asp", "MTF1.asp", "BACH2.asp", "IRF1.asp", 
                "BCL6.asp", "RXRA.asp", "NR2F6.asp", "CTCF.asp","ZBED1.asp")]

zbed1
# significantly shorter distances than expected under the permuted distribution and intercept model (all relative to ZBED1.asp)
# ZNF410.cpi PKNOX2.cpi  TGIF1.cpi   GLI2.cpi  GLIS3.cpi   MTF1.cpi  BACH2.cpi   IRF1.cpi   BCL6.cpi   RXRA.cpi  NR2F6.cpi CTCF.cpi
# 70.02170   59.76433   59.57153   64.09713   65.77104   66.06910   67.77223   68.57122   69.35650   69.29193   69.80999   69.69384 


# ortholog values to compare to signifcant values - significant values must also be less than the ortholog values corresponding to significant pairs to also be valid
# ZNF410    PKNOX2    TGIF1     GLI2      GLIS3     MTF1      BACH2     IRF1      BCL6      RXRA      NR2F6     CTCF      ZBED1
# 97.49382  92.91641  92.59447  87.75312  87.22925  92.15085  100.30468 93.03798  85.50150  89.87953  90.65790  93.78864  86.78924

# Regulome space is occupied by the above TFs. 
# This space is only occupied by ZBED1 in Apalone
# This space is occupied by multiple TFs in Chrysemys
# What is distributed across multiple TFs in Chrysemys is consolidated into one TF in Apalone
# Need ancestor to give direction - but either the job was distributed or became consolidated
# So one set of targets changed switched TF regimes. New hub(s), same targets.
