# Supplementary material for: Gene-transcription factor regulatory networks implicate primary cilia in the evolution of vertebrate sex determination and expand models of epigenetic regulation
Source: PLoS One. 2026 Jul 29;21(7):e0353280. doi: 10.1371/journal.pone.0353280 (PMC13419201; doi:10.1371/journal.pone.0353280)
Supplement: S1 File — (ZIP) [file pone.0353280.s001.zip › SupportingInformation/CodeFiles_S01-S15/S15a_prepGOGO.R]

#Prepare the enrichment results for input

#create a list with a path to all the files you want to load
tempBP <- list.files(path = "./JoinedResults/BP/", pattern = "*.txt", full.names = T)
tempCC <- list.files(path = "./JoinedResults/CC", pattern = "*.txt", full.names = T)
tempMF <- list.files(path = "./JoinedResults/MF", pattern = "*.txt", full.names = T)

#use lapply to load those files
myfilesBP <- lapply(tempBP, read.delim)
myfilesCC <- lapply(tempCC, read.delim)
myfilesMF <- lapply(tempMF, read.delim)

lapply(myfilesBP, head)

#load tidyverse
library(tidyverse)

#for loops to use a regular expression to isolate the GO ID and append it as an additional element to the sublist

for(i in 1:length(myfilesBP)) {
  myfilesBP[[i]]$GO <- str_extract(myfilesBP[[i]]$PANTHER.GO.Slim.Biological.Process, "GO:[:digit:]+")
}

for(i in 1:length(myfilesCC)) {
  myfilesCC[[i]]$GO <- str_extract(myfilesCC[[i]]$PANTHER.GO.Slim.Cellular.Component, "GO:[:digit:]+")
}

for(i in 1:length(myfilesMF)) {
  myfilesMF[[i]]$GO <- str_extract(myfilesMF[[i]]$PANTHER.GO.Slim.Molecular.Function, "GO:[:digit:]+")
}

#BP
Arid3b <- as.data.frame(myfilesBP[[1]][,c(2,4,6,8,10,12,14)])
Emx2 <- as.data.frame(myfilesBP[[3]][,c(2,4,6,8,10,12,14)])
Lhx9 <- as.data.frame(myfilesBP[[7]][,c(2,4,6,8,10,12,14)])
Lin54 <- as.data.frame(myfilesBP[[8]][,c(2,4,6,8,10,12,14)])
Meox2 <- as.data.frame(myfilesBP[[9]][,c(2,4,6,8,10,12,14)])

Arid3b <- Arid3b %>% rename(f26 = "fem26ARID3B.txt..fold.Enrichment.", f31 = "fem31ARID3B.txt..fold.Enrichment.", fcpi = "femARID3B.txt..fold.Enrichment.",
                            m26 = "mal26ARID3B.txt..fold.Enrichment.", m31 = "mal31ARID3B.txt..fold.Enrichment.", mcpi = "malARID3B.txt..fold.Enrichment.")
Emx2 <- Emx2 %>% rename(f26 = "fem26EMX2.txt..fold.Enrichment.", f31 = "fem31EMX2.txt..fold.Enrichment.", fcpi = "femEMX2.txt..fold.Enrichment.",
                        m26 = "mal26EMX2.txt..fold.Enrichment.", m31 = "mal31EMX2.txt..fold.Enrichment.", mcpi = "malEMX2.txt..fold.Enrichment.")
Lhx9 <- Lhx9 %>% rename(f26 = "fem26LHX9.txt..fold.Enrichment.", f31 = "fem31LHX9.txt..fold.Enrichment.", fcpi = "femLHX9.txt..fold.Enrichment.",
                        m26 = "mal26LHX9.txt..fold.Enrichment.", m31 = "mal31LHX9.txt..fold.Enrichment.", mcpi = "malLHX9.txt..fold.Enrichment.")
Lin54 <- Lin54 %>% rename(f26 = "fem26LIN54.txt..fold.Enrichment.", f31 = "fem31LIN54.txt..fold.Enrichment.", fcpi = "femLIN54.txt..fold.Enrichment.",
                          m26 = "mal26LIN54.txt..fold.Enrichment.", m31 = "mal31LIN54.txt..fold.Enrichment.", mcpi = "malLIN54.txt..fold.Enrichment.")
Meox2 <- Meox2 %>% rename(f26 = "fem26MEOX2.txt..fold.Enrichment.", f31 = "fem31MEOX2.txt..fold.Enrichment.", fcpi = "femMEOX2.txt..fold.Enrichment.",
                          m26 = "mal26MEOX2.txt..fold.Enrichment.", m31 = "mal31MEOX2.txt..fold.Enrichment.", mcpi = "malMEOX2.txt..fold.Enrichment.")

###### ChatGPT
# Assuming your data frame is named "your_data"
# Here are the column names: f26, f31, fcpi, m26, m31, mcpi, GO

#i = dataframe j = "file name to write" k = c("f26", "f31", "fcpi", "m26", "m31", "mcpi")
#could add k and define replicates, this would allow usage of examples without a complete set k = c("f26", "f31", "fcpi", "m26", "m31", "mcpi")
prepData <- function(i,j,k) {
  # Create an empty data frame to store the formatted data
  formatted_data <- data.frame(Replicate = character(), GO_terms = character(), stringsAsFactors = FALSE)
  
  # Iterate over the replicates
  replicates <- k
  for (replicate in replicates) {
    # Filter rows where the GO term is present for the current replicate
    replicate_data <- i %>%
      filter(!is.na(.data[[replicate]])) %>%
      select(GO)
    
    # Extract GO terms as a character vector
    go_terms <- replicate_data$GO
    
    # Combine the replicate name and GO terms into a single string
    formatted_replicate <- data.frame(Replicate = replicate, GO_terms = paste(go_terms, collapse = " "), stringsAsFactors = FALSE)
    
    # Append the formatted data for the current replicate to the result
    formatted_data <- rbind(formatted_data, formatted_replicate)
  }
  
  # Write the formatted data to a text file
  write.table(formatted_data, j, sep = "\t", quote = FALSE, row.names = FALSE)
  
}

#added argument k so to rerun these you'll need to add k = c("f26", "f31", "fcpi", "m26", "m31", "mcpi")
prepData(i = Arid3b, j = "./JoinedResults/Results/Arid3bBP.txt", k = c("f26","f31","fcpi","m26","m31","mcpi"))
prepData(i = Emx2, j = "./JoinedResults/Results/Emx2BP.txt", k = c("f26", "f31", "fcpi", "m26", "m31", "mcpi"))
prepData(i = Lhx9, j = "./JoinedResults/Results/Lhx9BP.txt", k = c("f26", "f31", "fcpi", "m26", "m31", "mcpi"))
prepData(i = Lin54, j = "./JoinedResults/Results/Lin54BP.txt", k = c("f26","f31","fcpi","m26","m31","mcpi"))
prepData(i = Meox2, j = "./JoinedResults/Results/Meox2BP.txt", k = c("f26", "f31", "fcpi", "m26", "m31", "mcpi"))

#CC - overwrites BP
Arid3b <- as.data.frame(myfilesCC[[1]][,c(2,4,6,8,10,12,14)])
Emx2 <- as.data.frame(myfilesCC[[3]][,c(2,4,6,8,10,12)])
Lhx9 <- as.data.frame(myfilesCC[[7]][,c(2,4,6,8,10,12,14)])
Lin54 <- as.data.frame(myfilesCC[[8]][,c(2,4,6,8,10,12,14)])
Meox2 <- as.data.frame(myfilesCC[[9]][,c(2,4,6,8,10,12,14)])

Arid3b <- Arid3b %>% rename(f26 = "fem26ARID3B.txt..fold.Enrichment.", f31 = "fem31ARID3B.txt..fold.Enrichment.", fcpi = "femARID3B.txt..fold.Enrichment.",
                            m26 = "mal26ARID3B.txt..fold.Enrichment.", m31 = "mal31ARID3B.txt..fold.Enrichment.", mcpi = "malARID3B.txt..fold.Enrichment.")
Emx2 <- Emx2 %>% rename(f26 = "fem26EMX2.txt..fold.Enrichment.", fcpi = "femEMX2.txt..fold.Enrichment.",
                        m26 = "mal26EMX2.txt..fold.Enrichment.", m31 = "mal31EMX2.txt..fold.Enrichment.", mcpi = "malEMX2.txt..fold.Enrichment.")
Lhx9 <- Lhx9 %>% rename(f26 = "fem26LHX9.txt..fold.Enrichment.", f31 = "fem31LHX9.txt..fold.Enrichment.", fcpi = "femLHX9.txt..fold.Enrichment.",
                        m26 = "mal26LHX9.txt..fold.Enrichment.", m31 = "mal31LHX9.txt..fold.Enrichment.", mcpi = "malLHX9.txt..fold.Enrichment.")
Lin54 <- Lin54 %>% rename(f26 = "fem26LIN54.txt..fold.Enrichment.", f31 = "fem31LIN54.txt..fold.Enrichment.", fcpi = "femLIN54.txt..fold.Enrichment.",
                          m26 = "mal26LIN54.txt..fold.Enrichment.", m31 = "mal31LIN54.txt..fold.Enrichment.", mcpi = "malLIN54.txt..fold.Enrichment.")
Meox2 <- Meox2 %>% rename(f26 = "fem26MEOX2.txt..fold.Enrichment.", f31 = "fem31MEOX2.txt..fold.Enrichment.", fcpi = "femMEOX2.txt..fold.Enrichment.",
                          m26 = "mal26MEOX2.txt..fold.Enrichment.", m31 = "mal31MEOX2.txt..fold.Enrichment.", mcpi = "malMEOX2.txt..fold.Enrichment.")

prepData(i = Arid3b, j = "./JoinedResults/Results/Arid3bCC.txt", k = c("f26","f31","fcpi","m26","m31","mcpi"))
prepData(i = Emx2, j = "./JoinedResults/Results/Emx2CC.txt", k = c("f26", "fcpi", "m26", "m31", "mcpi"))
prepData(i = Lhx9, j = "./JoinedResults/Results/Lhx9CC.txt", k = c("f26", "f31", "fcpi", "m26", "m31", "mcpi"))
prepData(i = Lin54, j = "./JoinedResults/Results/Lin54CC.txt", k = c("f26","f31","fcpi","m26","m31","mcpi"))
prepData(i = Meox2, j = "./JoinedResults/Results/Meox2CC.txt", k = c("f26", "f31", "fcpi", "m26", "m31", "mcpi"))

#MF - overwrites CC
Arid3b <- as.data.frame(myfilesMF[[1]][,c(2,4,6,8,10,12,14)])
Emx2 <- as.data.frame(myfilesMF[[3]][,c(2,4,6)])
Lhx9 <- as.data.frame(myfilesMF[[7]][,c(2,4,6,8,10,12)])
Meox2 <- as.data.frame(myfilesMF[[8]][,c(2,4,6)])
Msx1 <- as.data.frame(myfilesMF[[9]][,c(2,4,6,8,10,12)])

Arid3b <- Arid3b %>% rename(f26 = "fem26ARID3B.txt..fold.Enrichment.", f31 = "fem31ARID3B.txt..fold.Enrichment.", fcpi = "femARID3B.txt..fold.Enrichment.",
                            m26 = "mal26ARID3B.txt..fold.Enrichment.", m31 = "mal31ARID3B.txt..fold.Enrichment.", mcpi = "malARID3B.txt..fold.Enrichment.")
Emx2 <- Emx2 %>% rename(f26 = "fem26EMX2.txt..fold.Enrichment.",
                        mcpi = "malEMX2.txt..fold.Enrichment.")
Lhx9 <- Lhx9 %>% rename(f26 = "fem26LHX9.txt..fold.Enrichment.", f31 = "fem31LHX9.txt..fold.Enrichment.",
                        m26 = "mal26LHX9.txt..fold.Enrichment.", m31 = "mal31LHX9.txt..fold.Enrichment.", mcpi = "malLHX9.txt..fold.Enrichment.")
Meox2 <- Meox2 %>% rename(f26 = "fem26MEOX2.txt..fold.Enrichment.", 
                          mcpi = "malMEOX2.txt..fold.Enrichment.")

prepData(i = Arid3b, j = "./JoinedResults/Results/Arid3bMF.txt", k = c("f26", "f31", "fcpi", "m26", "m31", "mcpi"))
prepData(i = Emx2, j = "./JoinedResults/Results/Emx2MF.txt", k = c("f26","mcpi"))
prepData(i = Lhx9, j = "./JoinedResults/Results/Lhx9MF.txt", k = c("f26", "f31", "m26", "m31", "mcpi"))
prepData(i = Meox2, j = "./JoinedResults/Results/Meox2MF.txt", k = c("f26","mcpi"))
