# Supplementary material for: Gene-transcription factor regulatory networks implicate primary cilia in the evolution of vertebrate sex determination and expand models of epigenetic regulation
Source: PLoS One. 2026 Jul 29;21(7):e0353280. doi: 10.1371/journal.pone.0353280 (PMC13419201; doi:10.1371/journal.pone.0353280)
Supplement: S1 File — (ZIP) [file pone.0353280.s001.zip › SupportingInformation/CodeFiles_S01-S15/S15b_gogo.sh]

#!/bin/bash

perl gene_list_comb.pl ../../Results/Emx2BP.txt ../../Results/Emx2BP_results.txt ../../Results/Emx2BP_cluster.txt

perl gene_list_comb.pl ../../Results/Lhx9BP.txt ../../Results/Lhx9BP_results.txt ../../Results/Lhx9BP_cluster.txt
perl gene_list_comb.pl ../../Results/Lhx9CC.txt ../../Results/Lhx9CC_results.txt ../../Results/Lhx9CC_cluster.txt

perl gene_list_comb.pl ../../Results/Meox2BP.txt ../../Results/Meox2BP_results.txt ../../Results/Meox2BP_cluster.txt
perl gene_list_comb.pl ../../Results/Meox2CC.txt ../../Results/Meox2CC_results.txt ../../Results/Meox2CC_cluster.txt

perl gene_list_comb.pl ../../Results/Arid3bBP.txt ../../Results/Arid3bBP_results.txt ../../Results/Arid3bBP_cluster.txt
perl gene_list_comb.pl ../../Results/Arid3bCC.txt ../../Results/Arid3bCC_results.txt ../../Results/Arid3bCC_cluster.txt
perl gene_list_comb.pl ../../Results/Arid3bMF.txt ../../Results/Arid3bMF_results.txt ../../Results/Arid3bMF_cluster.txt

perl gene_list_comb.pl ../../Results/Lin54BP.txt ../../Results/Lin54BP_results.txt ../../Results/Lin54BP_cluster.txt
perl gene_list_comb.pl ../../Results/Lin54CC.txt ../../Results/Lin54CC_results.txt ../../Results/Lin54CC_cluster.txt
