# Supplementary material for: Gene-transcription factor regulatory networks implicate primary cilia in the evolution of vertebrate sex determination and expand models of epigenetic regulation
Source: PLoS One. 2026 Jul 29;21(7):e0353280. doi: 10.1371/journal.pone.0353280 (PMC13419201; doi:10.1371/journal.pone.0353280)
Supplement: S1 File — (ZIP) [file pone.0353280.s001.zip › SupportingInformation/CodeFiles_S01-S15/S15c_functionalTests.R]

library(tidyverse)

# read in the data factors
species <- c("aa","ac","aa","aa","ac","ac","aa","aa","ac","ac","ac","aa","aa","ac","ac") #aa = within species contrasts; ac = between species contrasts
sex <- c("ff","ff","fm","fm","fm","ff","fm","fm","fm","fm","fm","fm","mm","mm","mm") #mm = male-male contrasts; ff = female-female contrasts; fm = female-male contrasts
temperature <- c("lh","lh","ll","lh","ll","hh","lh","hh","lh","lh","hh","lh","lh","ll","lh") #ll = 26-26 contrasts; hh = 31-31 contrasts; lh = 26-31 contrasts
identity <- c("f26_f31","f26_fcpi","f26_m26","f26_m31","f26_mcpi","f31_fcpi","f31_m26","f31_m31","f31_mcpi","fcpi_m26","fcpi_m31","fcpi_mcpi","m26_m31","m26_mcpi","m31_mcpi")

# read in the data; BP = biological process; CC = cellular component; MF = molecular function
arid3bBP <- c(0.941,0.333,0.788,0.801,0.542,0.348,0.790,0.745,0.523,0.245,0.344,0.335,0.764,0.711,0.599)
arid3bCC <- c(0.954,0.529,0.852,0.953,0.729,0.518,0.878,0.946,0.746,0.493,0.477,0.489,0.866,0.747,0.751)
arid3bMF <- c(0.986,0.108,0.451,0.761,0.177,0.112,0.457,0.761,0.189,0.291,0.179,0.056,0.651,0.326,0.250)

emx2BP <- c(0.780,0.319,0.848,0.359,0.350,0.383,0.880,0.502,0.272,0.268,0.182,0.677,0.430,0.227,0.117)

lhx9BP <- c(0.954,0.323,0.587,0.386,0.628,0.328,0.607,0.387,0.658,0.265,0.495,0.517,0.442,0.372,0.371)
lhx9CC <- c(0.958,0.384,0.87,0.958,0.498,0.378,0.851,0.964,0.472,0.343,0.359,0.679,0.875,0.552,0.476)

lin54BP <- c(0.462,0.340,0.554,0.467,0.397,0.309,0.388,0.468,0.288,0.297,0.202,0.496,0.416,0.349,0.157)
lin54CC <- c(0.930,0.504,0.789,0.908,0.551,0.522,0.778,0.966,0.547,0.618,0.502,0.654,0.790,0.617,0.559)

meox2BP <- c(0.813,0.329,0.861,0.807,0.270,0.460,0.819,0.927,0.303,0.263,0.229,0.666,0.851,0.189,0.161)
meox2CC <- c(0.832,0.332,0.584,0.886,0.394,0.263,0.559,0.717,0.376,0.35,0.303,0.172,0.611,0.368,0.351)

# set up the data as a tibble
dat01 <- as_tibble(cbind(emx2BP,species,sex,temperature,identity)) %>% group_by(species)
dat06 <- as_tibble(cbind(lhx9BP,species,sex,temperature,identity)) %>% group_by(species)
dat07 <- as_tibble(cbind(lhx9CC,species,sex,temperature,identity)) %>% group_by(species)
dat08 <- as_tibble(cbind(meox2BP,species,sex,temperature,identity)) %>% group_by(species)
dat09 <- as_tibble(cbind(meox2CC,species,sex,temperature,identity)) %>% group_by(species)
dat13 <- as_tibble(cbind(arid3bBP,species,sex,temperature,identity)) %>% group_by(species)
dat14 <- as_tibble(cbind(arid3bCC,species,sex,temperature,identity)) %>% group_by(species)
dat15 <- as_tibble(cbind(arid3bMF,species,sex,temperature,identity)) %>% group_by(species)
dat16 <- as_tibble(cbind(lin54BP,species,sex,temperature,identity)) %>% group_by(species)
dat17 <- as_tibble(cbind(lin54CC,species,sex,temperature,identity)) %>% group_by(species)

#median values for groups
dat01 %>% summarise(median = median(as.numeric(emx2BP), na.rm = TRUE))
dat06 %>% summarise(median = median(as.numeric(lhx9BP), na.rm = TRUE))
dat07 %>% summarise(median = median(as.numeric(lhx9CC), na.rm = TRUE))
dat08 %>% summarise(median = median(as.numeric(meox2BP), na.rm = TRUE))
dat09 %>% summarise(median = median(as.numeric(meox2CC), na.rm = TRUE))
dat13 %>% summarise(median = median(as.numeric(arid3bBP), na.rm = TRUE))
dat14 %>% summarise(median = median(as.numeric(arid3bCC), na.rm = TRUE))
dat15 %>% summarise(median = median(as.numeric(arid3bMF), na.rm = TRUE))
dat16 %>% summarise(median = median(as.numeric(lin54BP), na.rm = TRUE))
dat17 %>% summarise(median = median(as.numeric(lin54CC), na.rm = TRUE))

## Plot the data
plot(dat01$emx2BP)
boxplot(as.numeric(dat01$emx2BP) ~ dat01$species)

plot(dat06$lhx9BP)
boxplot(as.numeric(dat06$lhx9BP) ~ dat06$species)

plot(dat07$lhx9CC)
boxplot(as.numeric(dat07$lhx9CC) ~ dat07$species)

plot(dat08$meox2BP)
boxplot(as.numeric(dat08$meox2BP) ~ dat08$species)

plot(dat09$meox2CC)
boxplot(as.numeric(dat09$meox2CC) ~ dat09$species)

plot(dat13$arid3bBP)
boxplot(as.numeric(dat13$arid3bBP) ~ dat13$species)

plot(dat14$arid3bCC)
boxplot(as.numeric(dat14$arid3bCC) ~ dat14$species)

plot(dat15$arid3bMF)
boxplot(as.numeric(dat15$arid3bMF) ~ dat15$species)

plot(dat16$lin54BP)
boxplot(as.numeric(dat16$lin54BP) ~ dat16$species)

plot(dat17$lin54CC)
boxplot(as.numeric(dat17$lin54CC) ~ dat17$species)

## Perform a two sample ttest and test for normal distribution of residuals; Shapiro-Wilk recommended for small sample sizes
fit01 <- lm(as.numeric(dat01$emx2BP) ~ dat01$species)
shapiro.test(fit01$residuals)
qqnorm(fit01$residuals)
qqline(fit01$residuals)

fit06 <- lm(as.numeric(dat06$lhx9BP) ~ dat06$species)
shapiro.test(fit06$residuals)
qqnorm(fit06$residuals)
qqline(fit06$residuals)

fit07 <- lm(as.numeric(dat07$lhx9CC) ~ dat07$species)
shapiro.test(fit07$residuals)
qqnorm(fit07$residuals)
qqline(fit07$residuals)

fit08 <- lm(as.numeric(dat08$meox2BP) ~ dat08$species)
shapiro.test(fit08$residuals)
qqnorm(fit08$residuals)
qqline(fit08$residuals)

fit09 <- lm(as.numeric(dat09$meox2CC) ~ dat09$species)
shapiro.test(fit09$residuals)
qqnorm(fit09$residuals)
qqline(fit09$residuals)

fit13 <- lm(as.numeric(dat13$arid3bBP) ~ dat13$species)
shapiro.test(fit13$residuals)
qqnorm(fit13$residuals)
qqline(fit13$residuals)

fit14 <- lm(as.numeric(dat14$arid3bCC) ~ dat14$species)
shapiro.test(fit14$residuals)
qqnorm(fit14$residuals)
qqline(fit14$residuals)

fit15 <- lm(as.numeric(dat15$arid3bMF) ~ dat15$species)
shapiro.test(fit15$residuals)
qqnorm(fit15$residuals)
qqline(fit15$residuals)

fit16 <- lm(as.numeric(dat16$lin54BP) ~ dat16$species)
shapiro.test(fit16$residuals)
qqnorm(fit16$residuals)
qqline(fit16$residuals)

fit17 <- lm(as.numeric(dat17$lin54CC) ~ dat17$species)
shapiro.test(fit17$residuals)
qqnorm(fit17$residuals)
qqline(fit17$residuals)

## Mann-Whitney U test, since some samples do not have normally distributed error
mw01 <- wilcox.test(as.numeric(dat01$emx2BP) ~ dat01$species, exact = F, conf.int = T)
mw06 <- wilcox.test(as.numeric(dat06$lhx9BP) ~ dat06$species, exact = F, conf.int = T)
mw07 <- wilcox.test(as.numeric(dat07$lhx9CC) ~ dat07$species, exact = F, conf.int = T)
mw08 <- wilcox.test(as.numeric(dat08$meox2BP) ~ dat08$species, exact = F, conf.int = T)
mw09 <- wilcox.test(as.numeric(dat09$meox2CC) ~ dat09$species, exact = F, conf.int = T)
mw13 <- wilcox.test(as.numeric(dat13$arid3bBP) ~ dat13$species, exact = F, conf.int = T)
mw14 <- wilcox.test(as.numeric(dat14$arid3bCC) ~ dat14$species, exact = F, conf.int = T)
mw15 <- wilcox.test(as.numeric(dat15$arid3bMF) ~ dat15$species, exact = F, conf.int = T)
mw16 <- wilcox.test(as.numeric(dat16$lin54BP) ~ dat16$species, exact = F, conf.int = T)
mw17 <- wilcox.test(as.numeric(dat17$lin54CC) ~ dat17$species, exact = F, conf.int = T)

mw2 <- list(mw01,mw06,mw07,mw08,mw09,mw13,mw14,mw15,mw16,mw17)

df2 <- map_dfr(mw2, ~data.frame(p.value = .x$p.value, conf.int1 = .x$conf.int[1], conf.int2 = .x$conf.int[2], estimate = .x$estimate), .id = "list_id")
df2 <- df2 %>%
  mutate(bonferroni_corrected = p.adjust(p.value, method = "bonferroni"))
print(df2)  

#estimate = median difference between aa and ac, NOT the difference in the medians of aa and ac.
#conf.int = nonparamentric confidence intervals around the estimate
#p.value = normal approximation of the pvalue (due to some cases there are ties so we cannot calculate exact pvalues)

## ggplot function to generate bar plots
myorder <- c("fcpi_mcpi","f26_f31","m26_m31","f31_m26","f26_m31","f26_m26","f31_m31","f26_fcpi","f31_fcpi","m26_mcpi","m31_mcpi","fcpi_m26","f31_mcpi","f26_mcpi","fcpi_m31")

dat01$identity <- factor(dat01$identity, levels = myorder)
dat06$identity <- factor(dat06$identity, levels = myorder)
dat07$identity <- factor(dat07$identity, levels = myorder)
dat08$identity <- factor(dat08$identity, levels = myorder)
dat09$identity <- factor(dat09$identity, levels = myorder)
dat13$identity <- factor(dat13$identity, levels = myorder)
dat14$identity <- factor(dat14$identity, levels = myorder)
dat15$identity <- factor(dat15$identity, levels = myorder)
dat16$identity <- factor(dat16$identity, levels = myorder)
dat17$identity <- factor(dat17$identity, levels = myorder)

#aa = within species comparison; ac = between species comparison

func.Plot <- function(my.dat, my.obj, my.x, my.y, my.title){
  ggplot(my.dat, aes(x = identity, y = my.obj, fill = species)) +
    geom_bar(stat = "identity", position = "dodge") +
    labs(x = my.x, y = my.y) +
    theme(axis.title = element_text(size = 14, face = "bold"), axis.text = element_text(size = 6)) +
    scale_fill_manual(values = c("aa" = "darkgreen", "ac" = "darkorange")) +
    theme_minimal() +
    theme(panel.border = element_blank(), panel.grid.major = element_blank(),
          panel.grid.minor = element_blank(), axis.line = element_line(colour = "black")) +
    theme(legend.title = element_blank(), text = element_text(size = 16, face = "bold")) +
    ggtitle(my.title)
}

# EMX2
func.Plot(my.dat=dat01, my.obj=emx2BP, my.x = "Network Contrasts (Within Spp. | Between Spp.)", my.y = "Semanitc Similarity", my.title = "EMX2 Biological Process Semantic Similarity for Within and Between Species Networks")

# LHX9
func.Plot(my.dat=dat06, my.obj=lhx9BP, my.x = "Network Contrasts (Within Spp. | Between Spp.)", my.y = "Semanitc Similarity", my.title = "LHX9 Biological Process Semantic Similarity for Within and Between Species Networks")

# LHX9
func.Plot(my.dat=dat07, my.obj=lhx9CC, my.x = "Network Contrasts (Within Spp. | Between Spp.)", my.y = "Semanitc Similarity", my.title = "LHX9 Cellular Component Semantic Similarity for Within and Between Species Networks")

# MEOX2
func.Plot(my.dat=dat08, my.obj=meox2BP, my.x = "Network Contrasts (Within Spp. | Between Spp.)", my.y = "Semanitc Similarity", my.title = "MEOX2 Biological Process Semantic Similarity for Within and Between Species Networks")

# MEOX2
func.Plot(my.dat=dat09, my.obj=meox2CC, my.x = "Network Contrasts (Within Spp. | Between Spp.)", my.y = "Semanitc Similarity", my.title = "MEOX2 Cellular Component Semantic Similarity for Within and Between Species Networks")

# ARID3B
func.Plot(my.dat=dat13, my.obj=arid3bBP, my.x = "Network Contrasts (Within Spp. | Between Spp.)", my.y = "Semantic Similarity", my.title = "ARID3B Biological Process Semantic Similarity for Within and Between Species Networks")

func.Plot(my.dat=dat14, my.obj=arid3bCC, my.x = "Network Contrasts (Within Spp. | Between Spp.)", my.y = "Semantic Similarity", my.title = "ARID3B Cellular Component Semantic Similarity for Within and Between Species Networks")

func.Plot(my.dat=dat15, my.obj=arid3bMF, my.x = "Network Contrasts (Within Spp. | Between Spp.)", my.y = "Semantic Similarity", my.title = "ARID3B Molecular Function Semantic Similarity for Within and Between Species Networks")

# LIN54
func.Plot(my.dat=dat16, my.obj=lin54BP, my.x = "Network Contrasts (Within Spp. | Between Spp.)", my.y = "Semantic Similarity", my.title = "LIN54 Biological Process Semantic Similarity for Within and Between Species Networks")

func.Plot(my.dat=dat17, my.obj=lin54CC, my.x = "Network Contrasts (Within Spp. | Between Spp.)", my.y = "Semantic Similarity", my.title = "LIN54 Cellular Component Semantic Similarity for Within and Between Species Networks")
