# Supplementary material for: Gene-transcription factor regulatory networks implicate primary cilia in the evolution of vertebrate sex determination and expand models of epigenetic regulation
Source: PLoS One. 2026 Jul 29;21(7):e0353280. doi: 10.1371/journal.pone.0353280 (PMC13419201; doi:10.1371/journal.pone.0353280)
Supplement: S1 File — (ZIP) [file pone.0353280.s001.zip › SupportingInformation/S16_SupplementFileAnnotationResults.xlsx]

## Sheet: Ctcf CC
PANTHER GO Slim Cellular Component	CTCF Cpi31 Fold Enrichment	CTCF Cpi26 Fold Enrichment
integral component of membrane (GO:0016021)	2.15	2.15
intrinsic component of membrane (GO:0031224)	2.1	2.1

## Sheet: Dlx2 BP
PANTHER GO Slim Biological Process	DLX2 AspF26 Fold Enrichment	DLX2 AspF31 Fold Enrichment	DLX2 Cpi31 Fold Enrichment	DLX2 AspM26 Fold Enrichment	DlX2 AspM31 Fold Enrichment	DLX2 Cpi26 Fold Enrichment
mRNA metabolic process (GO:0016071)	1.51	NA	NA	NA	NA	NA
RNA processing (GO:0006396)	1.47	1.35	NA	NA	1.44	NA
protein localization to organelle (GO:0033365)	1.38	1.39	NA	1.43	1.48	1.38
cell cycle process (GO:0022402)	1.37	NA	NA	NA	NA	NA
cell cycle (GO:0007049)	1.37	NA	NA	NA	NA	NA
RNA metabolic process (GO:0016070)	1.33	1.27	1.15	1.17	1.22	1.17
nucleic acid metabolic process (GO:0090304)	1.32	1.24	1.15	1.15	1.22	1.17
regulation of RNA metabolic process (GO:0051252)	1.32	1.3	1.22	1.21	NA	1.29
regulation of nucleobase-containing compound metabolic process (GO:0019219)	1.32	1.29	1.21	1.2	NA	1.28
regulation of transcription by RNA polymerase II (GO:0006357)	1.31	1.32	1.21	1.23	NA	1.31
transcription by RNA polymerase II (GO:0006366)	1.3	1.3	1.2	1.22	NA	1.31
nucleobase-containing compound metabolic process (GO:0006139)	1.29	1.21	1.13	1.14	1.21	1.15
regulation of gene expression (GO:0010468)	1.29	1.27	1.18	1.2	NA	1.23
regulation of transcription, DNA-templated (GO:0006355)	1.29	1.28	1.22	1.22	NA	1.3
regulation of nucleic acid-templated transcription (GO:1903506)	1.29	1.28	1.22	1.22	NA	1.3
regulation of RNA biosynthetic process (GO:2001141)	1.29	1.28	1.22	1.22	NA	1.3
heterocycle metabolic process (GO:0046483)	1.29	1.21	NA	1.15	1.21	1.14
nucleic acid-templated transcription (GO:0097659)	1.28	1.26	1.21	1.21	NA	1.28
transcription, DNA-templated (GO:0006351)	1.28	1.26	1.21	1.21	NA	1.28
cellular aromatic compound metabolic process (GO:0006725)	1.28	1.21	NA	1.15	1.21	1.14
RNA biosynthetic process (GO:0032774)	1.28	1.25	1.21	1.2	NA	1.28
gene expression (GO:0010467)	1.28	1.24	NA	NA	1.2	NA
organic cyclic compound metabolic process (GO:1901360)	1.28	1.21	NA	1.15	1.21	1.13
regulation of cellular macromolecule biosynthetic process (GO:2000112)	1.28	1.24	1.21	1.2	NA	1.28
regulation of macromolecule biosynthetic process (GO:0010556)	1.28	1.24	1.21	1.19	NA	1.27
regulation of cellular biosynthetic process (GO:0031326)	1.27	1.23	1.21	1.19	NA	1.27
regulation of biosynthetic process (GO:0009889)	1.27	1.23	1.21	1.19	NA	1.27
macromolecule biosynthetic process (GO:0009059)	1.27	1.21	1.18	1.16	NA	1.19
cellular macromolecule biosynthetic process (GO:0034645)	1.26	1.21	1.18	1.16	NA	1.19
cellular nitrogen compound metabolic process (GO:0034641)	1.26	1.2	NA	1.14	1.21	NA
intracellular transport (GO:0046907)	1.25	1.29	NA	1.27	1.28	NA
nucleobase-containing compound biosynthetic process (GO:0034654)	1.25	1.2	1.17	1.18	NA	1.22
macromolecule modification (GO:0043412)	1.25	NA	NA	NA	NA	NA
heterocycle biosynthetic process (GO:0018130)	1.25	1.2	NA	1.18	NA	1.21
aromatic compound biosynthetic process (GO:0019438)	1.25	1.2	1.16	1.18	NA	1.21
cellular protein modification process (GO:0006464)	1.25	NA	NA	NA	NA	NA
protein modification process (GO:0036211)	1.25	NA	NA	NA	NA	NA
cellular component biogenesis (GO:0044085)	1.24	NA	NA	NA	NA	NA
organic cyclic compound biosynthetic process (GO:1901362)	1.24	1.2	NA	1.18	NA	1.21
cellular nitrogen compound biosynthetic process (GO:0044271)	1.24	1.19	NA	1.17	1.17	1.15
cellular localization (GO:0051641)	1.24	1.26	NA	1.28	1.24	NA
regulation of macromolecule metabolic process (GO:0060255)	1.24	1.21	1.15	1.15	NA	1.2
biosynthetic process (GO:0009058)	1.24	1.21	NA	1.17	1.17	1.13
cellular biosynthetic process (GO:0044249)	1.24	1.2	NA	1.17	1.17	1.14
organic substance biosynthetic process (GO:1901576)	1.23	1.2	NA	1.17	1.17	1.13
regulation of nitrogen compound metabolic process (GO:0051171)	1.23	1.2	1.19	NA	NA	1.25
establishment of localization in cell (GO:0051649)	1.23	1.27	NA	1.27	1.25	NA
macromolecule metabolic process (GO:0043170)	1.23	1.18	NA	1.11	1.15	NA
organelle organization (GO:0006996)	1.23	1.19	NA	1.23	1.23	NA
cellular macromolecule metabolic process (GO:0044260)	1.22	1.15	1.13	1.13	1.13	1.14
regulation of primary metabolic process (GO:0080090)	1.22	1.19	1.18	NA	NA	1.24
regulation of metabolic process (GO:0019222)	1.22	1.19	1.13	NA	NA	1.17
nitrogen compound metabolic process (GO:0006807)	1.21	1.17	NA	1.11	1.15	NA
regulation of cellular metabolic process (GO:0031323)	1.21	1.18	1.17	NA	NA	1.22
cellular component organization or biogenesis (GO:0071840)	1.21	1.2	NA	1.19	1.19	NA
cellular protein metabolic process (GO:0044267)	1.21	NA	NA	NA	NA	NA
primary metabolic process (GO:0044238)	1.2	1.17	NA	1.12	1.16	NA
cellular metabolic process (GO:0044237)	1.2	1.17	NA	1.13	1.16	NA
organic substance metabolic process (GO:0071704)	1.2	1.17	NA	1.12	1.16	NA
cellular component organization (GO:0016043)	1.2	1.19	NA	1.2	1.18	1.14
metabolic process (GO:0008152)	1.19	1.17	NA	1.12	1.15	NA
protein metabolic process (GO:0019538)	1.16	NA	NA	NA	NA	NA
cellular process (GO:0009987)	1.15	1.15	1.06	1.12	1.11	NA
regulation of biological process (GO:0050789)	1.15	1.15	NA	1.1	NA	NA
regulation of cellular process (GO:0050794)	1.14	1.15	NA	NA	NA	NA
biological_process (GO:0008150)	1.13	1.13	1.05	1.11	1.1	NA
biological regulation (GO:0065007)	1.13	1.14	NA	1.1	NA	NA
positive regulation of nucleic acid-templated transcription (GO:1903508)	NA	1.49	NA	NA	NA	NA
positive regulation of transcription, DNA-templated (GO:0045893)	NA	1.49	NA	NA	NA	NA
positive regulation of RNA biosynthetic process (GO:1902680)	NA	1.49	NA	NA	NA	NA
cellular protein localization (GO:0034613)	NA	1.29	NA	1.32	NA	NA
cellular macromolecule localization (GO:0070727)	NA	1.29	NA	1.31	NA	NA
protein localization (GO:0008104)	NA	1.26	NA	1.31	NA	NA
macromolecule localization (GO:0033036)	NA	1.24	NA	1.26	NA	NA
chemical synaptic transmission (GO:0007268)	NA	NA	1.49	NA	NA	NA
anterograde trans-synaptic signaling (GO:0098916)	NA	NA	1.49	NA	NA	NA
trans-synaptic signaling (GO:0099537)	NA	NA	1.48	NA	NA	NA
neurogenesis (GO:0022008)	NA	NA	1.47	NA	NA	1.49
generation of neurons (GO:0048699)	NA	NA	1.47	NA	NA	1.49
neuron differentiation (GO:0030182)	NA	NA	1.47	NA	NA	1.53
nervous system development (GO:0007399)	NA	NA	1.42	NA	NA	1.44
anatomical structure morphogenesis (GO:0009653)	NA	NA	1.36	NA	NA	1.36
multicellular organism development (GO:0007275)	NA	NA	1.34	NA	NA	1.32
system development (GO:0048731)	NA	NA	1.34	NA	NA	1.3
cell differentiation (GO:0030154)	NA	NA	1.31	NA	NA	1.27
cellular developmental process (GO:0048869)	NA	NA	1.31	NA	NA	1.27
anatomical structure development (GO:0048856)	NA	NA	1.28	NA	NA	1.29
developmental process (GO:0032502)	NA	NA	1.27	NA	NA	1.23
multicellular organismal process (GO:0032501)	NA	NA	1.22	NA	NA	NA
immune system process (GO:0002376)	NA	NA	0.5	NA	NA	0.37
defense response (GO:0006952)	NA	NA	0.47	NA	NA	0.4
immune response (GO:0006955)	NA	NA	0.43	NA	NA	0.33
regulation of immune response (GO:0050776)	NA	NA	0.43	NA	NA	0.23
cytokine production (GO:0001816)	NA	NA	0.41	NA	NA	0.42
positive regulation of immune response (GO:0050778)	NA	NA	0.4	NA	NA	0.19
regulation of cytokine production (GO:0001817)	NA	NA	0.38	NA	NA	0.25
immune response-regulating signaling pathway (GO:0002764)	NA	NA	0.38	NA	NA	0.2
cytokine-mediated signaling pathway (GO:0019221)	NA	NA	0.36	NA	NA	0.42
cellular response to cytokine stimulus (GO:0071345)	NA	NA	0.35	NA	NA	0.41
regulation of immune system process (GO:0002682)	NA	NA	0.35	NA	NA	0.21
lymphocyte activation (GO:0046649)	NA	NA	0.33	NA	NA	0.04
immune response-activating cell surface receptor signaling pathway (GO:0002429)	NA	NA	0.32	NA	NA	0.13
immune response-activating signal transduction (GO:0002757)	NA	NA	0.32	NA	NA	0.13
response to cytokine (GO:0034097)	NA	NA	0.32	NA	NA	0.37
immune response-regulating cell surface receptor signaling pathway (GO:0002768)	NA	NA	0.31	NA	NA	0.13
positive regulation of immune system process (GO:0002684)	NA	NA	0.31	NA	NA	0.15
immune effector process (GO:0002252)	NA	NA	0.31	NA	NA	0.12
leukocyte mediated immunity (GO:0002443)	NA	NA	0.27	NA	NA	0.1
regulation of lymphocyte activation (GO:0051249)	NA	NA	0.24	NA	NA	0.06
lymphocyte mediated immunity (GO:0002449)	NA	NA	0.23	NA	NA	0.11
positive regulation of leukocyte activation (GO:0002696)	NA	NA	0.21	NA	NA	0.07
positive regulation of cell activation (GO:0050867)	NA	NA	0.21	NA	NA	0.07
ATP metabolic process (GO:0046034)	NA	NA	0.21	NA	NA	NA
B cell mediated immunity (GO:0019724)	NA	NA	0.2	NA	NA	0.06
immunoglobulin mediated immune response (GO:0016064)	NA	NA	0.2	NA	NA	0.06
adaptive immune response based on somatic recombination of immune receptors built from immunoglobulin superfamily domains (GO:0002460)	NA	NA	0.17	NA	NA	0.06
adaptive immune response (GO:0002250)	NA	NA	0.16	NA	NA	0.05
nucleoside triphosphate metabolic process (GO:0009141)	NA	NA	0.16	NA	NA	0.15
positive regulation of lymphocyte activation (GO:0051251)	NA	NA	0.14	NA	NA	0.07
T cell activation (GO:0042110)	NA	NA	0.13	NA	NA	0.06
regulation of cell-cell adhesion (GO:0022407)	NA	NA	0.13	NA	NA	0.12
antigen processing and presentation (GO:0019882)	NA	NA	0.09	NA	NA	0.09
regulation of leukocyte cell-cell adhesion (GO:1903037)	NA	NA	0.07	NA	NA	0.07
regulation of T cell activation (GO:0050863)	NA	NA	0.07	NA	NA	0.07
leukocyte cell-cell adhesion (GO:0007159)	NA	NA	0.07	NA	NA	0.06
positive regulation of leukocyte cell-cell adhesion (GO:1903039)	NA	NA	< 0.01	NA	NA	0.08
positive regulation of T cell activation (GO:0050870)	NA	NA	< 0.01	NA	NA	0.08
positive regulation of cell-cell adhesion (GO:0022409)	NA	NA	< 0.01	NA	NA	0.08
microtubule-based process (GO:0007017)	NA	NA	NA	1.37	1.36	1.43
localization (GO:0051179)	NA	NA	NA	1.18	NA	NA
establishment of localization (GO:0051234)	NA	NA	NA	1.17	NA	NA
Unclassified (UNCLASSIFIED)	NA	NA	NA	NA	1.08	NA
central nervous system development (GO:0007417)	NA	NA	NA	NA	NA	1.79
intraciliary transport (GO:0042073)	NA	NA	NA	NA	NA	1.72
protein localization to cilium (GO:0061512)	NA	NA	NA	NA	NA	1.7
vesicle targeting, trans-Golgi to periciliary membrane compartment (GO:0097712)	NA	NA	NA	NA	NA	1.7
cilium assembly (GO:0060271)	NA	NA	NA	NA	NA	1.7
ciliary transition zone assembly (GO:1905349)	NA	NA	NA	NA	NA	1.7
intraciliary transport involved in cilium assembly (GO:0035735)	NA	NA	NA	NA	NA	1.7
axoneme assembly (GO:0035082)	NA	NA	NA	NA	NA	1.7
cilium organization (GO:0044782)	NA	NA	NA	NA	NA	1.68
vesicle targeting (GO:0006903)	NA	NA	NA	NA	NA	1.68
vesicle targeting, to, from or within Golgi (GO:0048199)	NA	NA	NA	NA	NA	1.65
microtubule bundle formation (GO:0001578)	NA	NA	NA	NA	NA	1.62
establishment of vesicle localization (GO:0051650)	NA	NA	NA	NA	NA	1.61
transport along microtubule (GO:0010970)	NA	NA	NA	NA	NA	1.61
microtubule-based transport (GO:0099111)	NA	NA	NA	NA	NA	1.61
vesicle localization (GO:0051648)	NA	NA	NA	NA	NA	1.6
cytoskeleton-dependent intracellular transport (GO:0030705)	NA	NA	NA	NA	NA	1.55
protein-containing complex localization (GO:0031503)	NA	NA	NA	NA	NA	1.51
establishment of organelle localization (GO:0051656)	NA	NA	NA	NA	NA	1.51
microtubule cytoskeleton organization (GO:0000226)	NA	NA	NA	NA	NA	1.5
Golgi vesicle transport (GO:0048193)	NA	NA	NA	NA	NA	1.44
neuron development (GO:0048666)	NA	NA	NA	NA	NA	1.43
plasma membrane bounded cell projection organization (GO:0120036)	NA	NA	NA	NA	NA	1.43
cell projection organization (GO:0030030)	NA	NA	NA	NA	NA	1.41
cytoskeleton organization (GO:0007010)	NA	NA	NA	NA	NA	1.4
response to stimulus (GO:0050896)	NA	NA	NA	NA	NA	0.87
response to stress (GO:0006950)	NA	NA	NA	NA	NA	0.77
ribonucleoprotein complex biogenesis (GO:0022613)	NA	NA	NA	NA	NA	0.56
response to biotic stimulus (GO:0009607)	NA	NA	NA	NA	NA	0.46
rRNA metabolic process (GO:0016072)	NA	NA	NA	NA	NA	0.38
rRNA processing (GO:0006364)	NA	NA	NA	NA	NA	0.36
ribosome biogenesis (GO:0042254)	NA	NA	NA	NA	NA	0.36
inflammatory response (GO:0006954)	NA	NA	NA	NA	NA	0.32
ribosomal small subunit biogenesis (GO:0042274)	NA	NA	NA	NA	NA	0.22
positive regulation of cell adhesion (GO:0045785)	NA	NA	NA	NA	NA	0.2
T cell receptor signaling pathway (GO:0050852)	NA	NA	NA	NA	NA	0.18
activation of immune response (GO:0002253)	NA	NA	NA	NA	NA	0.18
nucleoside triphosphate biosynthetic process (GO:0009142)	NA	NA	NA	NA	NA	0.17
antigen receptor-mediated signaling pathway (GO:0050851)	NA	NA	NA	NA	NA	0.16
cell activation (GO:0001775)	NA	NA	NA	NA	NA	0.14
purine nucleoside triphosphate metabolic process (GO:0009144)	NA	NA	NA	NA	NA	0.1
negative regulation of immune system process (GO:0002683)	NA	NA	NA	NA	NA	0.1
cell chemotaxis (GO:0060326)	NA	NA	NA	NA	NA	0.1
ribonucleoside triphosphate metabolic process (GO:0009199)	NA	NA	NA	NA	NA	0.1
ribonucleoside triphosphate biosynthetic process (GO:0009201)	NA	NA	NA	NA	NA	0.1
proton transmembrane transport (GO:1902600)	NA	NA	NA	NA	NA	0.08
regulation of leukocyte activation (GO:0002694)	NA	NA	NA	NA	NA	0.05
regulation of cell activation (GO:0050865)	NA	NA	NA	NA	NA	0.05
leukocyte activation (GO:0045321)	NA	NA	NA	NA	NA	0.04
leukocyte migration (GO:0050900)	NA	NA	NA	NA	NA	< 0.01
myeloid leukocyte migration (GO:0097529)	NA	NA	NA	NA	NA	< 0.01
leukocyte chemotaxis (GO:0030595)	NA	NA	NA	NA	NA	< 0.01

## Sheet: Dlx2 CC
PANTHER GO Slim Cellular Component	DLX2 AspF26 Fold Enrichment	DLX2 AspF31 Fold Enrichment	DLX2 Cpi31 Fold Enrichment	DLX2 AspM26 Fold Enrichment	DLX2 AspM31 Fold Enrichment	DLX2 Cpi26 Fold Enrichment
nuclear protein-containing complex (GO:0140513)	1.43	1.26	NA	NA	1.37	NA
membrane-enclosed lumen (GO:0031974)	1.42	1.29	NA	NA	1.4	NA
intracellular organelle lumen (GO:0070013)	1.42	1.29	NA	NA	1.4	NA
organelle lumen (GO:0043233)	1.42	1.29	NA	NA	1.4	NA
nucleoplasm (GO:0005654)	1.42	NA	NA	NA	NA	NA
nuclear lumen (GO:0031981)	1.39	NA	NA	NA	1.36	NA
nucleus (GO:0005634)	1.37	1.27	1.14	1.15	1.3	1.14
cytoskeleton (GO:0005856)	1.28	1.29	NA	1.27	1.28	1.42
membrane-bounded organelle (GO:0043227)	1.26	1.23	NA	1.19	1.24	NA
intracellular membrane-bounded organelle (GO:0043231)	1.26	1.23	NA	1.17	1.23	NA
catalytic complex (GO:1902494)	1.26	NA	NA	NA	1.23	NA
intracellular non-membrane-bounded organelle (GO:0043232)	1.25	1.23	NA	NA	1.26	NA
non-membrane-bounded organelle (GO:0043228)	1.25	1.23	NA	NA	1.26	NA
intracellular organelle (GO:0043229)	1.24	1.22	NA	1.17	1.22	NA
organelle (GO:0043226)	1.24	1.22	NA	1.17	1.22	NA
protein-containing complex (GO:0032991)	1.23	1.19	NA	NA	1.2	NA
intracellular anatomical structure (GO:0005622)	1.23	1.21	NA	1.17	1.2	NA
membrane (GO:0016020)	1.17	1.16	NA	1.13	1.15	NA
cytoplasm (GO:0005737)	1.15	1.18	NA	1.19	1.16	NA
cellular_component (GO:0005575)	1.14	1.14	NA	1.11	1.12	NA
cellular anatomical entity (GO:0110165)	1.14	1.14	NA	1.11	1.12	NA
extracellular region (GO:0005576)	0.66	NA	NA	0.65	0.68	NA
extracellular space (GO:0005615)	0.64	NA	NA	0.63	0.68	NA
cytosolic ribosome (GO:0022626)	0.14	NA	NA	0.14	0.18	0.05
cytosolic large ribosomal subunit (GO:0022625)	0.08	NA	NA	< 0.01	< 0.01	0.09
mitochondrion (GO:0005739)	NA	1.35	NA	1.39	1.46	NA
cell surface (GO:0009986)	NA	NA	0.57	NA	NA	0.52
side of membrane (GO:0098552)	NA	NA	0.51	NA	NA	0.41
leaflet of membrane bilayer (GO:0097478)	NA	NA	0.51	NA	NA	0.41
external side of plasma membrane (GO:0009897)	NA	NA	0.39	NA	NA	0.33
intraciliary transport particle (GO:0030990)	NA	NA	NA	1.52	NA	1.57
cilium (GO:0005929)	NA	NA	NA	1.51	NA	1.55
microtubule cytoskeleton (GO:0015630)	NA	NA	NA	1.4	1.4	1.49
mitochondrial matrix (GO:0005759)	NA	NA	NA	NA	1.95	NA
centriole (GO:0005814)	NA	NA	NA	NA	1.62	1.65
microtubule organizing center (GO:0005815)	NA	NA	NA	NA	1.52	1.57
extracellular matrix (GO:0031012)	NA	NA	NA	NA	0.46	NA
external encapsulating structure (GO:0030312)	NA	NA	NA	NA	0.46	NA
supramolecular polymer (GO:0099081)	NA	NA	NA	NA	NA	1.4
supramolecular fiber (GO:0099512)	NA	NA	NA	NA	NA	1.4
cell projection (GO:0042995)	NA	NA	NA	NA	NA	1.38
plasma membrane bounded cell projection (GO:0120025)	NA	NA	NA	NA	NA	1.37
supramolecular complex (GO:0099080)	NA	NA	NA	NA	NA	1.36
plasma membrane region (GO:0098590)	NA	NA	NA	NA	NA	1.28
ribosome (GO:0005840)	NA	NA	NA	NA	NA	0.33
nucleolus (GO:0005730)	NA	NA	NA	NA	NA	0.32
ribosomal subunit (GO:0044391)	NA	NA	NA	NA	NA	0.29
lysosome (GO:0005764)	NA	NA	NA	NA	NA	0.27
lytic vacuole (GO:0000323)	NA	NA	NA	NA	NA	0.27
preribosome (GO:0030684)	NA	NA	NA	NA	NA	0.26
large ribosomal subunit (GO:0015934)	NA	NA	NA	NA	NA	0.23
vacuolar membrane (GO:0005774)	NA	NA	NA	NA	NA	0.2
mitochondrial respirasome (GO:0005746)	NA	NA	NA	NA	NA	0.17
respiratory chain complex (GO:0098803)	NA	NA	NA	NA	NA	0.17
respirasome (GO:0070469)	NA	NA	NA	NA	NA	0.16
t-UTP complex (GO:0034455)	NA	NA	NA	NA	NA	0.08
lytic vacuole membrane (GO:0098852)	NA	NA	NA	NA	NA	0.08
lysosomal membrane (GO:0005765)	NA	NA	NA	NA	NA	0.08
cytosolic small ribosomal subunit (GO:0022627)	NA	NA	NA	NA	NA	< 0.01

## Sheet: Dlx2 MF
PANTHER GO Slim Molecular Function	DLX2 AspF26 Fold Enrichment	DLX2 AspF31 Fold Enrichment	DLX2 Cpi31 Fold Enrichment	DLX2 AspM26 Fold Enrichment	DLX2 AspM31 Fold Enrichment	DLX2 Cpi26 Fold Enrichment
RNA binding (GO:0003723)	1.44	1.39	NA	NA	1.39	NA
nucleic acid binding (GO:0003676)	1.34	1.28	1.18	NA	1.23	1.2
sequence-specific DNA binding (GO:0043565)	1.31	1.29	1.27	NA	NA	1.34
transcription regulator activity (GO:0140110)	1.31	1.29	1.25	NA	NA	1.35
sequence-specific double-stranded DNA binding (GO:1990837)	1.3	1.29	1.26	NA	NA	1.34
heterocyclic compound binding (GO:1901363)	1.3	1.27	1.16	NA	1.21	1.14
DNA-binding transcription factor activity, RNA polymerase II-specific (GO:0000981)	1.3	1.29	1.3	NA	NA	1.39
double-stranded DNA binding (GO:0003690)	1.3	1.27	1.27	NA	NA	1.34
organic cyclic compound binding (GO:0097159)	1.3	1.27	1.16	NA	1.21	1.14
DNA-binding transcription factor activity (GO:0003700)	1.3	1.29	1.28	NA	NA	1.38
DNA binding (GO:0003677)	1.29	1.23	1.28	NA	NA	1.34
transcription cis-regulatory region binding (GO:0000976)	1.29	1.28	1.26	NA	NA	1.34
transcription regulatory region nucleic acid binding (GO:0001067)	1.29	1.28	1.26	NA	NA	1.34
RNA polymerase II transcription regulatory region sequence-specific DNA binding (GO:0000977)	1.29	1.27	1.28	NA	NA	1.37
transferase activity (GO:0016740)	1.2	NA	NA	NA	NA	NA
binding (GO:0005488)	1.16	1.17	1.11	NA	1.11	NA
catalytic activity (GO:0003824)	1.14	1.14	NA	1.15	1.13	NA
molecular_function (GO:0003674)	1.14	1.14	NA	1.11	1.11	NA
cis-regulatory region sequence-specific DNA binding (GO:0000987)	NA	1.29	1.26	NA	NA	1.39
Unclassified (UNCLASSIFIED)	NA	NA	NA	NA	1.07	NA
cytoskeletal protein binding (GO:0008092)	NA	NA	NA	NA	NA	1.41
RNA polymerase II cis-regulatory region sequence-specific DNA binding (GO:0000978)	NA	NA	NA	NA	NA	1.39

## Sheet: Dlx2 Pathways
PANTHER Pathways	DLX2 AspF26 Fold Enrichment	DLX2 AspF31 Fold Enrichment	DLX2 Cpi31 Fold Enrichment	DLX2 AspM26 Fold Enrichment	DLX2 ApsM31 Fold Enrichment	DLX2 Cpi26 Fold Enrichment
Unclassified (UNCLASSIFIED)	1.11	1.1	NA	1.1	1.1	NA
Cadherin signaling pathway (P00012)	NA	NA	1.76	NA	NA	NA
Wnt signaling pathway (P00057)	NA	NA	1.57	NA	NA	1.55
Blood coagulation (P00011)	NA	NA	NA	NA	< 0.01	NA

## Sheet: Dlx2 Protein Class
PANTHER Protein Class	DLX2 AspF26 Fold Enrichment	DLX2 AspF31 Fold Enrichment	DLX2 Cpi31 Fold Enrichment	DLX2 AspM31 Fold Enrichment	DLX2 Cpi26 Fold Enrichment
homeodomain transcription factor (PC00119)	1.73	1.62	1.75	1.66	1.73
helix-turn-helix transcription factor (PC00116)	1.61	1.55	1.49	1.48	1.54
RNA processing factor (PC00147)	1.57	NA	NA	1.52	NA
RNA metabolism protein (PC00031)	1.52	1.39	NA	1.42	NA
chromatin/chromatin-binding, or -regulatory protein (PC00077)	1.45	NA	NA	NA	NA
non-receptor serine/threonine protein kinase (PC00167)	1.4	NA	NA	NA	NA
DNA-binding transcription factor (PC00218)	1.26	NA	1.2	NA	1.3
gene-specific transcriptional regulator (PC00264)	1.23	NA	1.21	NA	1.29
protein class (PC00000)	1.1	1.11	NA	1.09	NA
Unclassified (UNCLASSIFIED)	1.09	NA	NA	1.09	NA
actin or actin-binding cytoskeletal protein (PC00041)	NA	NA	1.44	NA	1.44
cytoskeletal protein (PC00085)	NA	NA	1.32	NA	1.41
metabolite interconversion enzyme (PC00262)	NA	NA	0.81	NA	0.85
oxidoreductase (PC00176)	NA	NA	0.69	NA	0.71
defense/immunity protein (PC00090)	NA	NA	0.52	NA	0.42
immunoglobulin receptor superfamily (PC00124)	NA	NA	0.48	NA	0.38
dehydrogenase (PC00092)	NA	NA	0.44	NA	NA
major histocompatibility complex protein (PC00149)	NA	NA	0.06	NA	0.06
C2H2 zinc finger transcription factor (PC00248)	NA	NA	NA	NA	1.28
zinc finger transcription factor (PC00244)	NA	NA	NA	NA	1.26
translational protein (PC00263)	NA	NA	NA	NA	0.45
ribosomal protein (PC00202)	NA	NA	NA	NA	0.35

## Sheet: Hic2 BP
PANTHER.GO.Slim.Biological.Process	HIC2 Cpi26 Fold Enrichment
cilium movement (GO:0003341)	5.55
neuron differentiation (GO:0030182)	2.06
generation of neurons (GO:0048699)	1.96
locomotion (GO:0040011)	1.88
neurogenesis (GO:0022008)	1.88
nervous system development (GO:0007399)	1.84
plasma membrane bounded cell projection organization (GO:0120036)	1.8
movement of cell or subcellular component (GO:0006928)	1.77
system development (GO:0048731)	1.67
multicellular organism development (GO:0007275)	1.63
anatomical structure development (GO:0048856)	1.51
multicellular organismal process (GO:0032501)	1.45
metabolic process (GO:0008152)	0.81
organic substance metabolic process (GO:0071704)	0.8
primary metabolic process (GO:0044238)	0.79
macromolecule metabolic process (GO:0043170)	0.76
nitrogen compound metabolic process (GO:0006807)	0.76
cellular nitrogen compound metabolic process (GO:0034641)	0.75
gene expression (GO:0010467)	0.72
organonitrogen compound metabolic process (GO:1901564)	0.7
protein metabolic process (GO:0019538)	0.66
cellular protein metabolic process (GO:0044267)	0.6
RNA processing (GO:0006396)	0.31

## Sheet: Hic2 CC
PANTHER.GO.Slim.Cellular.Component	HIC2 Cpi31 Fold Enrichment	HIC2 AspM31 Fold Enrichment	HIC2 Cpi26 Fold Enrichment
plasma membrane protein complex (GO:0098797)	2.68	NA	2.17
proteasome complex (GO:0000502)	NA	4.29	NA
intracellular anatomical structure (GO:0005622)	NA	1.17	NA
cellular anatomical entity (GO:0110165)	NA	1.14	NA
cellular_component (GO:0005575)	NA	1.13	NA
axoneme (GO:0005930)	NA	NA	4.15
ciliary plasm (GO:0097014)	NA	NA	4.08
cytoplasmic region (GO:0099568)	NA	NA	3.82
plasma membrane bounded cell projection cytoplasm (GO:0032838)	NA	NA	3.77
postsynaptic membrane (GO:0045211)	NA	NA	3.23
synaptic membrane (GO:0097060)	NA	NA	2.93
microtubule (GO:0005874)	NA	NA	2.88
cation channel complex (GO:0034703)	NA	NA	2.84
ion channel complex (GO:0034702)	NA	NA	2.84
microtubule associated complex (GO:0005875)	NA	NA	2.67
postsynapse (GO:0098794)	NA	NA	2.53
extrinsic component of membrane (GO:0019898)	NA	NA	2.5
supramolecular polymer (GO:0099081)	NA	NA	2.27
supramolecular fiber (GO:0099512)	NA	NA	2.27
polymeric cytoskeletal fiber (GO:0099513)	NA	NA	2.27
transmembrane transporter complex (GO:1902495)	NA	NA	2.15
microtubule cytoskeleton (GO:0015630)	NA	NA	2.08
synapse (GO:0045202)	NA	NA	2.08
neuron projection (GO:0043005)	NA	NA	1.93
supramolecular complex (GO:0099080)	NA	NA	1.93
plasma membrane bounded cell projection (GO:0120025)	NA	NA	1.92
cell projection (GO:0042995)	NA	NA	1.9
plasma membrane region (GO:0098590)	NA	NA	1.89
cytoskeleton (GO:0005856)	NA	NA	1.85
cell junction (GO:0030054)	NA	NA	1.83
membrane protein complex (GO:0098796)	NA	NA	1.64
cell periphery (GO:0071944)	NA	NA	1.27
plasma membrane (GO:0005886)	NA	NA	1.27
intracellular membrane-bounded organelle (GO:0043231)	NA	NA	0.83
ribonucleoprotein complex (GO:1990904)	NA	NA	0.3

## Sheet: Hic2 MF
PANTHER.GO.Slim.Molecular.Function	HIC2 Cpi31 Fold Enrichment	HIC2 Cpi26 Fold Enrichment
voltage-gated cation channel activity (GO:0022843)	4.75	NA
voltage-gated channel activity (GO:0022832)	4.35	NA
voltage-gated ion channel activity (GO:0005244)	4.35	NA
potassium ion transmembrane transporter activity (GO:0015079)	3.36	NA
gated channel activity (GO:0022836)	2.94	2.48

## Sheet: Hmbox1 BP
PANTHER GO Slim Biological Process	HMBOX1 AspF26 Fold Enrichment	HMBOX1 AspM26 Fold Enrichment
acyl-CoA metabolic process (GO:0006637)	5.18	5.87
cytokine production (GO:0001816)	3.86	NA
microtubule bundle formation (GO:0001578)	2.85	3.23
vesicle targeting, trans-Golgi to periciliary membrane compartment (GO:0097712)	2.71	2.95
cilium assembly (GO:0060271)	2.71	2.95
ciliary transition zone assembly (GO:1905349)	2.71	2.95
intraciliary transport involved in cilium assembly (GO:0035735)	2.71	2.95
axoneme assembly (GO:0035082)	2.71	2.95
intraciliary transport (GO:0042073)	2.63	2.88
vesicle targeting, to, from or within Golgi (GO:0048199)	2.6	2.95
cilium organization (GO:0044782)	2.57	2.81
vesicle targeting (GO:0006903)	2.56	3.01
protein localization to cilium (GO:0061512)	2.52	2.74
plasma membrane bounded cell projection assembly (GO:0120031)	2.51	2.85
cell projection assembly (GO:0030031)	2.44	2.77
establishment of vesicle localization (GO:0051650)	2.39	2.9
vesicle localization (GO:0051648)	2.39	2.9
transport along microtubule (GO:0010970)	2.26	2.66
microtubule-based transport (GO:0099111)	2.26	2.66
cytoskeleton-dependent intracellular transport (GO:0030705)	2.24	2.62
protein-containing complex localization (GO:0031503)	2.17	2.46
establishment of organelle localization (GO:0051656)	2.07	2.42
organelle localization (GO:0051640)	2	2.33
organelle assembly (GO:0070925)	1.93	2.02
microtubule cytoskeleton organization (GO:0000226)	1.93	1.94
protein localization to organelle (GO:0033365)	1.88	2
plasma membrane bounded cell projection organization (GO:0120036)	1.82	2.07
cell projection organization (GO:0030030)	1.81	2.05
cytoskeleton organization (GO:0007010)	1.6	1.68
organelle organization (GO:0006996)	1.35	1.37
cellular component organization (GO:0016043)	1.33	1.33
cellular process (GO:0009987)	1.12	NA
biological_process (GO:0008150)	1.12	NA
carboxylic acid catabolic process (GO:0046395)	NA	3.37
organic acid catabolic process (GO:0016054)	NA	3.32
small molecule catabolic process (GO:0044282)	NA	2.95
regulation of GTPase activity (GO:0043087)	NA	2.75
microtubule-based movement (GO:0007018)	NA	2.22
Golgi vesicle transport (GO:0048193)	NA	2.07
organic acid metabolic process (GO:0006082)	NA	1.99
carboxylic acid metabolic process (GO:0019752)	NA	1.95
oxoacid metabolic process (GO:0043436)	NA	1.95
small molecule metabolic process (GO:0044281)	NA	1.83
cellular protein localization (GO:0034613)	NA	1.78
cellular macromolecule localization (GO:0070727)	NA	1.77
microtubule-based process (GO:0007017)	NA	1.76
intracellular transport (GO:0046907)	NA	1.71
protein localization (GO:0008104)	NA	1.71
movement of cell or subcellular component (GO:0006928)	NA	1.71
macromolecule localization (GO:0033036)	NA	1.64
establishment of localization in cell (GO:0051649)	NA	1.6
cellular localization (GO:0051641)	NA	1.52
localization (GO:0051179)	NA	1.34
nucleic acid metabolic process (GO:0090304)	NA	0.71
gene expression (GO:0010467)	NA	0.69
RNA metabolic process (GO:0016070)	NA	0.67
RNA processing (GO:0006396)	NA	0.32

[truncated: 79 more sheets: Hmbox1 CC, Hmbox1 Pathways, Hmbox1 Protein Class, Hoxd3 BP, Hoxd3 MF, Hoxd3 Pathways, Hoxd3 Protein Class, Lhx2 BP, Lhx2 CC, Lhx2 MF, Lhx2 Pathways, Lhx2 Protein Class, Msx1 BP, Msx1 CC, Msx1 MF, Msx1 Pathways, Msx1 Protein Class, Nfia BP, Nfia CC, Nfia MF …]
